# Supplementary material for: Using Link Disconnection Entropy Disorder to Detect Fast Moving Nodes in MANETs
Source: PLoS One. 2016 May 24;11(5):e0155820. doi: 10.1371/journal.pone.0155820 (PMC4878810; doi:10.1371/journal.pone.0155820)
Supplement: S1 Data — Data from Omnet++ simulations used in results section. (XLSX) [file pone.0155820.s001.xlsx]

## Sheet: ANOVA Disorder T
	Speed (mps)
	0.2	0.5	0.7	2	3	4	5	6	7	8	9	10	12	14	16	18	20	22	24	26	28
0 Sources	0.00411372	0.00744353	0.00928545	0.0236148	0.0323429	0.0437734	0.0518747	0.060583	0.0698456	0.0798739	0.0861643	0.0958739	0.111779	0.127407	0.143664	0.158218	0.171194	0.183366	0.199367	0.208598	0.223226
1 Source	0.00711402	0.0131751	0.0155688	0.0302395	0.0471377	0.0530742	0.0691783	0.0698774	0.0820691	0.0923346	0.0986654	0.113421	0.126906	0.137856	0.160252	0.174423	0.186643	0.198254	0.213138	0.223545	0.239806
5 Sources	0.0266054	0.0411994	0.0332107	0.0556605	0.0769922	0.0926884	0.106691	0.119181	0.126695	0.140038	0.143926	0.16117	0.177329	0.191292	0.204199	0.229495	0.235469	0.245622	0.269187	0.278131	0.290034
7 Sources	0.0440756	0.0683028	0.0512969	0.0816114	0.103855	0.118626	0.135887	0.135594	0.158422	0.174511	0.173723	0.192566	0.203955	0.220831	0.242077	0.256427	0.268153	0.280336	0.29786	0.306341	0.321258

## Sheet: ANOVA Disorder
Table 1: Link Entropy Disorder by speed and traffic saturation.
	Speed (mps)
Disorder	0.2	0.5	0.7	2	3	4	5	6	7	8	9	10	12	14	16	18	20	22	24	26	28
0 Sources	0.00413069	0.00776812	0.00934322	0.0221178	0.031212	0.042256	0.0522038	0.0601072	0.0698149	0.0786701	0.0878078	0.0967615	0.1113	0.127492	0.142393	0.157601	0.171215	0.182877	0.201044	0.208833	0.224151
	0.00405733	0.00742917	0.00987978	0.0258191	0.0327904	0.0430955	0.049537	0.0608824	0.0699178	0.0793378	0.0852089	0.0964955	0.112143	0.126791	0.145179	0.157198	0.17249	0.184067	0.198704	0.207769	0.220696
	0.00415315	0.00713328	0.00863336	0.0229074	0.0330263	0.0459686	0.0538833	0.0607592	0.0698039	0.0816139	0.0854762	0.0943649	0.111896	0.127937	0.143419	0.159855	0.169877	0.183153	0.198353	0.209194	0.224831
1 Source	0.00706915	0.0139345	0.0146774	0.028323	0.0540582	0.0462906	0.061658	0.0674164	0.0851112	0.0904654	0.101712	0.111957	0.124742	0.137528	0.160838	0.172911	0.18654	0.196754	0.214453	0.2229	0.24302
	0.00785	0.0150081	0.0153648	0.0354875	0.0411063	0.0510743	0.0673769	0.0698579	0.0823838	0.0927166	0.0970705	0.114031	0.129857	0.134568	0.161383	0.170113	0.187451	0.196691	0.218773	0.224477	0.234236
	0.00642293	0.0105826	0.016664	0.0269081	0.0462487	0.0618578	0.0785001	0.0723579	0.0787124	0.0938219	0.0972136	0.114274	0.126119	0.141471	0.158534	0.180245	0.185938	0.201317	0.206187	0.223257	0.242162
5 Sources	0.0164906	0.0582485	0.029253	0.04143	0.083675	0.0921625	0.087632	0.102366	0.120791	0.135742	0.139091	0.162887	0.174279	0.195384	0.204713	0.226884	0.230853	0.244395	0.265295	0.271526	0.294199
	0.0323797	0.0271911	0.053974	0.0667422	0.0645736	0.0843553	0.112935	0.12708	0.133947	0.137004	0.148396	0.159346	0.176362	0.186711	0.204567	0.224062	0.240869	0.244279	0.272115	0.286323	0.285135
	0.0309459	0.0381587	0.016405	0.0588095	0.0827281	0.101547	0.119506	0.128098	0.125348	0.147368	0.144291	0.161276	0.181346	0.191782	0.203317	0.237538	0.234686	0.248191	0.270152	0.276542	0.290768
7 Sources	0.0387588	0.0861689	0.0530749	0.0600367	0.12021	0.102185	0.136146	0.129129	0.152656	0.177252	0.172663	0.184464	0.193385	0.221832	0.236586	0.246153	0.270047	0.282668	0.297372	0.309447	0.327739
	0.0507778	0.0731677	0.0670589	0.0996512	0.0896621	0.12263	0.130332	0.136782	0.154222	0.172001	0.17444	0.207076	0.215107	0.212092	0.247965	0.253044	0.269405	0.271184	0.303914	0.313399	0.313459
	0.0426901	0.0455718	0.0337569	0.0851463	0.101693	0.131063	0.141182	0.140872	0.168388	0.174281	0.174066	0.186158	0.203373	0.228569	0.241681	0.270085	0.265007	0.287155	0.292293	0.296177	0.322576
Anova: Two-Factor With Replication
SUMMARY	0.2	0.5	0.7	2	3	4	5	6	7	8	9	10	12	14	16	18	20	22	24	26	28	Total
0 Sources
Count	3	3	3	3	3	3	3	3	3	3	3	3	3	3	3	3	3	3	3	3	3	63
Sum	0.0123412	0.0223306	0.0278564	0.0708444	0.0970287	0.13132	0.155624	0.181749	0.209537	0.239622	0.258493	0.287622	0.335338	0.382221	0.430991	0.474655	0.513582	0.550097	0.598101	0.625795	0.669678	6.27482
Average	0.00411372	0.00744353	0.00928545	0.0236148	0.0323429	0.0437734	0.0518747	0.060583	0.0698456	0.0798739	0.0861643	0.0958739	0.111779	0.127407	0.143664	0.158218	0.171194	0.183366	0.199367	0.208598	0.223226	0.0996004
Variance	2.5114e-09	1.0091e-07	3.90899e-07	3.80022e-06	9.73107e-07	3.79058e-06	4.80387e-06	1.73533e-07	3.94692e-09	2.38208e-06	2.04357e-06	1.72564e-06	1.87861e-07	3.3377e-07	1.98453e-06	2.05071e-06	1.70711e-06	3.88008e-07	2.13951e-06	5.48758e-07	4.91616e-06	0.00484026
1 Source
Count	3	3	3	3	3	3	3	3	3	3	3	3	3	3	3	3	3	3	3	3	3	63
Sum	0.0213421	0.0395252	0.0467063	0.0907186	0.141413	0.159223	0.207535	0.209632	0.246207	0.277004	0.295996	0.340262	0.380718	0.413568	0.480755	0.523269	0.55993	0.594761	0.639413	0.670634	0.719419	7.05803
Average	0.00711402	0.0131751	0.0155688	0.0302395	0.0471377	0.0530742	0.0691783	0.0698774	0.0820691	0.0923346	0.0986654	0.113421	0.126906	0.137856	0.160252	0.174423	0.186643	0.198254	0.213138	0.223545	0.239806	0.112032
Variance	5.10639e-07	5.32882e-06	1.01785e-06	2.11566e-05	4.25303e-05	6.35844e-05	7.33484e-05	6.1049e-06	1.03104e-05	2.92581e-06	6.96647e-06	1.62166e-06	7.00392e-06	1.19929e-05	2.28728e-06	2.73798e-05	5.80498e-07	7.03801e-06	4.08978e-05	6.83686e-07	2.34505e-05	0.00526796
5 Sources
Count	3	3	3	3	3	3	3	3	3	3	3	3	3	3	3	3	3	3	3	3	3	63
Sum	0.0798162	0.123598	0.099632	0.166982	0.230977	0.278065	0.320074	0.357544	0.380086	0.420114	0.431778	0.483509	0.531987	0.573877	0.612598	0.688484	0.706408	0.736865	0.807562	0.834392	0.870103	9.73445
Average	0.0266054	0.0411994	0.0332107	0.0556605	0.0769922	0.0926884	0.106691	0.119181	0.126695	0.140038	0.143926	0.16117	0.177329	0.191292	0.204199	0.229495	0.235469	0.245622	0.269187	0.278131	0.290034	0.154515
Variance	7.72457e-05	0.000248076	0.000364605	0.000167614	0.000115891	7.40989e-05	0.000283234	0.000212323	4.46331e-05	4.06924e-05	2.17464e-05	3.14332e-06	1.31871e-05	1.8983e-05	5.88625e-07	5.05073e-05	2.55379e-05	4.95474e-06	1.23233e-05	5.66289e-05	2.09445e-05	0.00682489
7 Sources
Count	3	3	3	3	3	3	3	3	3	3	3	3	3	3	3	3	3	3	3	3	3	63
Sum	0.132227	0.204908	0.153891	0.244834	0.311564	0.355878	0.40766	0.406782	0.475267	0.523534	0.521169	0.577698	0.611865	0.662493	0.726232	0.769282	0.804459	0.841007	0.893579	0.919022	0.963775	11.5071
Average	0.0440756	0.0683028	0.0512969	0.0816114	0.103855	0.118626	0.135887	0.135594	0.158422	0.174511	0.173723	0.192566	0.203955	0.220831	0.242077	0.256427	0.268153	0.280336	0.29786	0.306341	0.321258	0.182653
Variance	3.75534e-05	0.000429783	0.000279626	0.000401698	0.000236797	0.000220511	2.94799e-05	3.55303e-05	7.5109e-05	6.93356e-06	8.77787e-07	0.000158621	0.000118211	6.86261e-05	3.24893e-05	0.000151777	7.52679e-06	6.78447e-05	3.39414e-05	8.1383e-05	5.22817e-05	0.00737853
Total
Count	12	12	12	12	12	12	12	12	12	12	12	12	12	12	12	12	12	12	12	12	12
Sum	0.245726	0.390362	0.328085	0.573379	0.780983	0.924486	1.09089	1.15571	1.3111	1.46027	1.50744	1.68909	1.85991	2.03216	2.25058	2.45569	2.58438	2.72273	2.93866	3.04984	3.22297
Average	0.0204772	0.0325302	0.0273405	0.0477816	0.0650819	0.0770405	0.0909077	0.0963089	0.109258	0.121689	0.12562	0.140758	0.154992	0.169347	0.187548	0.204641	0.215365	0.226894	0.244888	0.254154	0.268581
Variance	0.000304814	0.000767542	0.000410006	0.00068031	0.000900861	0.00106271	0.00123506	0.00114841	0.00139103	0.00157428	0.00135093	0.00162892	0.00153951	0.00162259	0.00162179	0.00177878	0.00163373	0.0016296	0.00178261	0.00174638	0.00168762
Table 1:Link entropy disorder ANOVA result using Traffic and speed as variables
Source of Variation	SS	df	MS	F	P-value	F crit	ETAsqr
Traffic	0.278014	3	0.0926712	1630.33	6.22153e-124	2.6584	0.155721
Speed	1.48286	20	0.0741431	1304.37	4.67568e-173	1.6334	0.83058
Interaction	0.0149092	60	0.000248486	4.37152	2.77179e-14	1.3981	0.0083509
Within	0.00954945	168	5.6842e-05
Total	1.78534	251

## Sheet: Disorder-PDR
Sources	Speed	Run	Received	Sent	Disorder	PDR
1 Source	0.2	1	5984	5984	0.00706915	1
		2	5952	5982	0.00785	0.994985
		3	5982	5982	0.00642293	1
		4	5956	5984	0.0113685	0.995321
	0.5	1	5968	5997	0.0139345	0.995164
		2	5984	5984	0.0150081	1
		3	5996	5996	0.0105826	1
		4	5937	5994	0.00881379	0.99049
	0.7	1	5613	5996	0.0146774	0.936124
		2	5988	5991	0.0153648	0.999499
		3	5964	5991	0.016664	0.995493
		4	5956	5987	0.0117194	0.994822
	2	1	5754	5983	0.028323	0.961725
		2	5754	5983	0.0354875	0.961725
		3	5898	5987	0.0269081	0.985134
		4	4894	5989	0.0304744	0.817165
	3	1	5020	5999	0.0540582	0.836806
		2	3779	5984	0.0411063	0.631517
		3	3289	5992	0.0462487	0.548899
		4	4139	5992	0.0386585	0.690754
	4	1	5615	5981	0.0462906	0.938806
		2	3549	5987	0.0510743	0.592784
		3	2938	5986	0.0618578	0.490812
		4	3960	5997	0.0492065	0.66033
	5	1	2234	5999	0.061658	0.372395
		2	1244	5992	0.0673769	0.20761
		3	1340	5995	0.0785001	0.22352
		4	4350	5982	0.0554978	0.727182
	6	1	2843	5995	0.0674164	0.474229
		2	4201	5994	0.0698579	0.700868
		3	2890	5996	0.0723579	0.481988
		4	3640	5994	0.0699351	0.607274
	7	1	2110	5992	0.0851112	0.352136
		2	2959	5987	0.0823838	0.494238
		3	2775	5992	0.0787124	0.463117
		4	5790	5987	0.0713632	0.967095
	8	1	2427	5986	0.0904654	0.405446
		2	1838	5990	0.0927166	0.306845
		3	1649	5982	0.0938219	0.27566
		4	3110	5984	0.0951347	0.519719
	9	1	1678	5998	0.101712	0.27976
		2	3023	5994	0.0970705	0.504338
		3	1499	5997	0.0972136	0.249958
		4	1407	5998	0.110229	0.234578
	10	1	1680	6000	0.111957	0.28
		2	1466	5987	0.114031	0.244864
		3	2060	5987	0.114274	0.344079
		4	2642	5982	0.109506	0.441658
	12	1	1374	5995	0.124742	0.229191
		2	1410	5985	0.129857	0.235589
		3	1124	5999	0.126119	0.187365
		4	1721	5990	0.127253	0.287312
	14	1	3696	5998	0.137528	0.616205
		2	1674	5984	0.134568	0.279746
		3	1303	6000	0.141471	0.217167
		4	4139	5981	0.13062	0.692025
	16	1	1437	5984	0.160838	0.24014
		2	2210	5987	0.161383	0.369133
		3	1720	5983	0.158534	0.287481
		4	3357	5988	0.15621	0.560621
	18	1	1983	5986	0.172911	0.331273
		2	1210	5999	0.170113	0.2017
		3	493	5991	0.180245	0.0822901
		4	1768	6000	0.174133	0.294667
	20	1	1587	5989	0.18654	0.264986
		2	1483	5987	0.187451	0.247703
		3	1219	5995	0.185938	0.203336
		4	831	5981	0.188608	0.13894
	22	1	741	5985	0.196754	0.12381
		2	1263	5989	0.196691	0.210887
		3	857	5999	0.201317	0.142857
		4	877	5998	0.195862	0.146215
	24	1	1637	5992	0.214453	0.273198
		2	1066	5988	0.218773	0.178023
		3	1903	5982	0.206187	0.318121
		4	1051	5985	0.208535	0.175606
	26	1	610	6000	0.2229	0.101667
		2	729	5993	0.224477	0.121642
		3	938	5989	0.223257	0.15662
		4	1912	5991	0.221182	0.319145
	28	1	642	5990	0.24302	0.107179
		2	431	5984	0.234236	0.0720254
		3	1244	5993	0.242162	0.207576
		4	1882	5984	0.227911	0.314505
5 sources			59716	59955	0.0164906	0.996014
			59028	59953	0.0323797	0.984571
			59864	59943	0.0309459	0.998682
			58925	59950	0.0634155	0.982902
			59570	59961	0.0582485	0.993479
			59826	59949	0.0271911	0.997948
			59654	59963	0.0381587	0.994847
			58402	59959	0.043674	0.974032
			56442	59954	0.029253	0.941422
			58653	59974	0.053974	0.977974
			59683	59951	0.016405	0.99553
			59377	59935	0.0296542	0.99069
			45309	59957	0.04143	0.755692
			46304	59920	0.0667422	0.772764
			39754	59967	0.0588095	0.662931
			35422	59954	0.0688242	0.59082
			37702	59950	0.083675	0.628891
			36557	59947	0.0645736	0.609822
			34853	59956	0.0827281	0.58131
			35107	59962	0.0581999	0.585487
			24927	59951	0.0921625	0.41579
			26608	59955	0.0843553	0.4438
			22329	59961	0.101547	0.372392
			25955	59965	0.0860631	0.432836
			25104	59963	0.087632	0.418658
			23815	59965	0.112935	0.397148
			22547	59956	0.119506	0.376059
			26101	59929	0.099263	0.435532
			28315	59935	0.102366	0.472428
			22813	59951	0.12708	0.380527
			24526	59947	0.128098	0.409128
			22453	59951	0.118048	0.374523
			20767	59952	0.120791	0.346394
			23270	59925	0.133947	0.388319
			23057	59962	0.125348	0.384527
			27086	59943	0.123669	0.451863
			18655	59961	0.135742	0.311119
			18060	59940	0.137004	0.301301
			16973	59954	0.147368	0.2831
			20932	59946	0.153486	0.349181
			23514	59957	0.139091	0.392181
			19884	59960	0.148396	0.331621
			19648	59957	0.144291	0.327702
			21331	59978	0.152241	0.355647
			17847	59951	0.162887	0.297693
			21585	59935	0.159346	0.36014
			20767	59956	0.161276	0.346371
			16603	59950	0.156656	0.276947
			16525	59950	0.174279	0.275646
			16119	59935	0.176362	0.268941
			18872	59959	0.181346	0.314748
			18483	59947	0.17625	0.308322
			15533	59970	0.195384	0.259013
			20025	59953	0.186711	0.334012
			15046	59988	0.191782	0.250817
			19939	59943	0.183352	0.332633
			14399	59951	0.204713	0.240179
			18874	59943	0.204567	0.314866
			20063	59918	0.203317	0.334841
			15272	59950	0.209805	0.254746
			16942	59945	0.226884	0.282626
			17689	59944	0.224062	0.295092
			15529	59939	0.237538	0.25908
			14894	59970	0.226512	0.248358
			18096	59948	0.230853	0.301862
			13842	59963	0.240869	0.230842
			15015	59954	0.234686	0.250442
			16515	59956	0.234746	0.275452
			16891	59942	0.244395	0.281789
			15438	59951	0.244279	0.25751
			15213	59976	0.248191	0.253651
			15846	59970	0.248973	0.264232
			15698	59949	0.265295	0.261856
			15191	59947	0.272115	0.253407
			16182	59963	0.270152	0.269866
			12096	59926	0.262752	0.201849
			15757	59968	0.271526	0.262757
			12038	59964	0.286323	0.200754
			15770	59935	0.276542	0.263118
			15208	59954	0.268059	0.253661
			16593	59945	0.294199	0.276804
			11646	59943	0.285135	0.194285
			15878	59969	0.290768	0.26477
			13202	59943	0.293491	0.220243
10 Sources			82843	83947	0.0387588	0.986849
			83774	83944	0.0507778	0.997975
			83812	83930	0.0426901	0.998594
			82574	83922	0.0867486	0.983937
			79827	83946	0.0861689	0.950933
			79078	83930	0.0731677	0.94219
			75221	83942	0.0455718	0.896107
			70941	83948	0.0620396	0.845059
			77663	83933	0.0530749	0.925298
			71933	83959	0.0670589	0.856763
			77714	83918	0.0337569	0.926071
			80956	83913	0.0647142	0.964761
			60393	83939	0.0600367	0.719487
			65517	83903	0.0996512	0.780866
			56939	83948	0.0851463	0.678265
			59648	83924	0.0778654	0.710738
			40923	83938	0.12021	0.487538
			40099	83944	0.0896621	0.477688
			36286	83949	0.101693	0.432239
			51026	83943	0.0948477	0.607865
			39759	83936	0.102185	0.473682
			45701	83941	0.12263	0.544442
			43590	83952	0.131063	0.519225
			44761	83939	0.122021	0.533256
			33373	83944	0.136146	0.397563
			42218	83955	0.130332	0.502865
			38820	83948	0.141182	0.462429
			40032	83922	0.117334	0.477014
			34582	83905	0.129129	0.412157
			38987	83938	0.136782	0.464474
			34588	83924	0.140872	0.412135
			39369	83949	0.159213	0.468963
			30594	83939	0.152656	0.364479
			34714	83921	0.154222	0.413651
			33328	83931	0.168388	0.397088
			28378	83918	0.153306	0.338163
			30530	83945	0.177252	0.363691
			35557	83922	0.172001	0.423691
			31121	83944	0.174281	0.370735
			34519	83924	0.170432	0.411313
			30001	83938	0.172663	0.357419
			27320	83951	0.17444	0.325428
			31097	83942	0.174066	0.370458
			34599	83950	0.176066	0.412138
			33024	83940	0.184464	0.393424
			26635	83912	0.207076	0.317416
			28945	83936	0.186158	0.344846
			25587	83923	0.173791	0.304887
			29477	83923	0.193385	0.351239
			29018	83912	0.215107	0.345815
			29951	83931	0.203373	0.356853
			30624	83936	0.212552	0.364849
			29320	83950	0.221832	0.349256
			26231	83927	0.212092	0.312545
			30708	83973	0.228569	0.365689
			28532	83924	0.210326	0.339974
			28292	83921	0.236586	0.337127
			23651	83923	0.247965	0.281818
			26373	83897	0.241681	0.31435
			22577	83932	0.254126	0.268992
			26167	83940	0.246153	0.311735
			22489	83923	0.253044	0.267972
			22209	83916	0.270085	0.264658
			27449	83936	0.249188	0.327023
			22738	83932	0.270047	0.27091
			24045	83947	0.269405	0.286431
			26155	83937	0.265007	0.311603
			23576	83938	0.261335	0.280874
			24260	83915	0.282668	0.289102
			21729	83921	0.271184	0.258922
			24096	83966	0.287155	0.286973
			27414	83961	0.284147	0.326509
			24120	83926	0.297372	0.287396
			21035	83936	0.303914	0.250608
			23501	83945	0.292293	0.279957
			26851	83915	0.288628	0.319979
			22205	83938	0.309447	0.26454
			21203	83958	0.313399	0.252543
			24306	83916	0.296177	0.289647
			23241	83926	0.30371	0.276923
			21905	83920	0.327739	0.261022
			19416	83938	0.313459	0.231314
			20386	83956	0.322576	0.242818
			20950	83920	0.313291	0.249643

## Sheet: 0s-eDisordenMean-0.5
Module
WiFiAdHoc.host[0].udpApp[3]	0.00655227
WiFiAdHoc.host[1].udpApp[3]	0.00861602
WiFiAdHoc.host[2].udpApp[3]	0.011545
WiFiAdHoc.host[3].udpApp[3]	0.00750266
WiFiAdHoc.host[4].udpApp[3]	0.00639
WiFiAdHoc.host[5].udpApp[3]	0.0099935
WiFiAdHoc.host[6].udpApp[3]	0.00806598
WiFiAdHoc.host[7].udpApp[3]	0.00698366
WiFiAdHoc.host[8].udpApp[3]	0.00539795
WiFiAdHoc.host[9].udpApp[3]	0.00937295
WiFiAdHoc.host[10].udpApp[3]	0.00688752
WiFiAdHoc.host[11].udpApp[3]	0.00806903
WiFiAdHoc.host[12].udpApp[3]	0.00847041
WiFiAdHoc.host[13].udpApp[3]	0.0103898
WiFiAdHoc.host[14].udpApp[3]	0.00729282
WiFiAdHoc.host[15].udpApp[3]	0.0104672
WiFiAdHoc.host[16].udpApp[3]	0.00923948
WiFiAdHoc.host[17].udpApp[3]	0.00636447
WiFiAdHoc.host[18].udpApp[3]	0.0068173
WiFiAdHoc.host[19].udpApp[3]	0.0066985
WiFiAdHoc.host[20].udpApp[3]	0.00846485
WiFiAdHoc.host[21].udpApp[3]	0.00627237
WiFiAdHoc.host[22].udpApp[3]	0.00899216
WiFiAdHoc.host[23].udpApp[3]	0.00955174
WiFiAdHoc.host[24].udpApp[3]	0.00689501
WiFiAdHoc.host[25].udpApp[3]	0.00614964
WiFiAdHoc.host[26].udpApp[3]	0.00863737
WiFiAdHoc.host[27].udpApp[3]	0.00717589
WiFiAdHoc.host[28].udpApp[3]	0.0111252
WiFiAdHoc.host[29].udpApp[3]	0.00632411
WiFiAdHoc.host[30].udpApp[3]	0.00786305
WiFiAdHoc.host[31].udpApp[3]	0.00372428
WiFiAdHoc.host[32].udpApp[3]	0.00762991
WiFiAdHoc.host[33].udpApp[3]	0.00812208
WiFiAdHoc.host[34].udpApp[3]	0.00821531
WiFiAdHoc.host[35].udpApp[3]	0.00780875
WiFiAdHoc.host[36].udpApp[3]	0.0064898
WiFiAdHoc.host[37].udpApp[3]	0.00999222
WiFiAdHoc.host[38].udpApp[3]	0.00664323
WiFiAdHoc.host[39].udpApp[3]	0.0094137
WiFiAdHoc.host[40].udpApp[3]	0.00607628
WiFiAdHoc.host[41].udpApp[3]	0.00944396
WiFiAdHoc.host[42].udpApp[3]	0.0061848
WiFiAdHoc.host[43].udpApp[3]	0.00746704
WiFiAdHoc.host[44].udpApp[3]	0.00946917
WiFiAdHoc.host[45].udpApp[3]	0.00776979
WiFiAdHoc.host[46].udpApp[3]	0.00635673
WiFiAdHoc.host[47].udpApp[3]	0.00508401
WiFiAdHoc.host[48].udpApp[3]	0.00528189
WiFiAdHoc.host[49].udpApp[3]	0.00866523
WiFiAdHoc.host[0].udpApp[3]	0.00676841
WiFiAdHoc.host[1].udpApp[3]	0.00740365
WiFiAdHoc.host[2].udpApp[3]	0.00729893
WiFiAdHoc.host[3].udpApp[3]	0.0086175
WiFiAdHoc.host[4].udpApp[3]	0.00634285
WiFiAdHoc.host[5].udpApp[3]	0.00892916
WiFiAdHoc.host[6].udpApp[3]	0.00881413
WiFiAdHoc.host[7].udpApp[3]	0.00794934
WiFiAdHoc.host[8].udpApp[3]	0.00797869
WiFiAdHoc.host[9].udpApp[3]	0.00560627
WiFiAdHoc.host[10].udpApp[3]	0.00594197
WiFiAdHoc.host[11].udpApp[3]	0.00659016
WiFiAdHoc.host[12].udpApp[3]	0.0064896
WiFiAdHoc.host[13].udpApp[3]	0.00702717
WiFiAdHoc.host[14].udpApp[3]	0.0101469
WiFiAdHoc.host[15].udpApp[3]	0.00725013
WiFiAdHoc.host[16].udpApp[3]	0.00734029
WiFiAdHoc.host[17].udpApp[3]	0.00735301
WiFiAdHoc.host[18].udpApp[3]	0.00724908
WiFiAdHoc.host[19].udpApp[3]	0.0049343
WiFiAdHoc.host[20].udpApp[3]	0.00986938
WiFiAdHoc.host[21].udpApp[3]	0.00624062
WiFiAdHoc.host[22].udpApp[3]	0.00644563
WiFiAdHoc.host[23].udpApp[3]	0.0083757
WiFiAdHoc.host[24].udpApp[3]	0.00707073
WiFiAdHoc.host[25].udpApp[3]	0.00636688
WiFiAdHoc.host[26].udpApp[3]	0.008621
WiFiAdHoc.host[27].udpApp[3]	0.00919243
WiFiAdHoc.host[28].udpApp[3]	0.00574374
WiFiAdHoc.host[29].udpApp[3]	0.00598255
WiFiAdHoc.host[30].udpApp[3]	0.0231275
WiFiAdHoc.host[31].udpApp[3]	0.00542701
WiFiAdHoc.host[32].udpApp[3]	0.00862165
WiFiAdHoc.host[33].udpApp[3]	0.00645505
WiFiAdHoc.host[34].udpApp[3]	0.00920467
WiFiAdHoc.host[35].udpApp[3]	0.00518371
WiFiAdHoc.host[36].udpApp[3]	0.00525657
WiFiAdHoc.host[37].udpApp[3]	0.0070572
WiFiAdHoc.host[38].udpApp[3]	0.00811302
WiFiAdHoc.host[39].udpApp[3]	0.0063944
WiFiAdHoc.host[40].udpApp[3]	0.00589803
WiFiAdHoc.host[41].udpApp[3]	0.00547975
WiFiAdHoc.host[42].udpApp[3]	0.00611463
WiFiAdHoc.host[43].udpApp[3]	0.00559357
WiFiAdHoc.host[44].udpApp[3]	0.00559861
WiFiAdHoc.host[45].udpApp[3]	0.0120983
WiFiAdHoc.host[46].udpApp[3]	0.00789261
WiFiAdHoc.host[47].udpApp[3]	0.00726261
WiFiAdHoc.host[48].udpApp[3]	0.0059766
WiFiAdHoc.host[49].udpApp[3]	0.00476304
WiFiAdHoc.host[0].udpApp[3]	0.0057916
WiFiAdHoc.host[1].udpApp[3]	0.00669994
WiFiAdHoc.host[2].udpApp[3]	0.00787869
WiFiAdHoc.host[3].udpApp[3]	0.00769185
WiFiAdHoc.host[4].udpApp[3]	0.00633325
WiFiAdHoc.host[5].udpApp[3]	0.0119799
WiFiAdHoc.host[6].udpApp[3]	0.00740911
WiFiAdHoc.host[7].udpApp[3]	0.00666483
WiFiAdHoc.host[8].udpApp[3]	0.0068113
WiFiAdHoc.host[9].udpApp[3]	0.00764694
WiFiAdHoc.host[10].udpApp[3]	0.00739992
WiFiAdHoc.host[11].udpApp[3]	0.00714966
WiFiAdHoc.host[12].udpApp[3]	0.00729765
WiFiAdHoc.host[13].udpApp[3]	0.00714497
WiFiAdHoc.host[14].udpApp[3]	0.00468465
WiFiAdHoc.host[15].udpApp[3]	0.00649173
WiFiAdHoc.host[16].udpApp[3]	0.00536078
WiFiAdHoc.host[17].udpApp[3]	0.00631746
WiFiAdHoc.host[18].udpApp[3]	0.00657431
WiFiAdHoc.host[19].udpApp[3]	0.00604543
WiFiAdHoc.host[20].udpApp[3]	0.00707409
WiFiAdHoc.host[21].udpApp[3]	0.00900807
WiFiAdHoc.host[22].udpApp[3]	0.00873632
WiFiAdHoc.host[23].udpApp[3]	0.0100529
WiFiAdHoc.host[24].udpApp[3]	0.00588842
WiFiAdHoc.host[25].udpApp[3]	0.00963565
WiFiAdHoc.host[26].udpApp[3]	0.00939259
WiFiAdHoc.host[27].udpApp[3]	0.00799672
WiFiAdHoc.host[28].udpApp[3]	0.00648179
WiFiAdHoc.host[29].udpApp[3]	0.00663167
WiFiAdHoc.host[30].udpApp[3]	0.00607559
WiFiAdHoc.host[31].udpApp[3]	0.00548344
WiFiAdHoc.host[32].udpApp[3]	0.00640739
WiFiAdHoc.host[33].udpApp[3]	0.00684951
WiFiAdHoc.host[34].udpApp[3]	0.00677886
WiFiAdHoc.host[35].udpApp[3]	0.00679868
WiFiAdHoc.host[36].udpApp[3]	0.00618427
WiFiAdHoc.host[37].udpApp[3]	0.0068272
WiFiAdHoc.host[38].udpApp[3]	0.00718408
WiFiAdHoc.host[39].udpApp[3]	0.00626395
WiFiAdHoc.host[40].udpApp[3]	0.00764634
WiFiAdHoc.host[41].udpApp[3]	0.00719751
WiFiAdHoc.host[42].udpApp[3]	0.00660375
WiFiAdHoc.host[43].udpApp[3]	0.00697304
WiFiAdHoc.host[44].udpApp[3]	0.00724875
WiFiAdHoc.host[45].udpApp[3]	0.00756191
WiFiAdHoc.host[46].udpApp[3]	0.00849331
WiFiAdHoc.host[47].udpApp[3]	0.00725419
WiFiAdHoc.host[48].udpApp[3]	0.00630201
WiFiAdHoc.host[49].udpApp[3]	0.00625806
WiFiAdHoc.host[0].udpApp[3]	0.00685574
WiFiAdHoc.host[1].udpApp[3]	0.00686673
WiFiAdHoc.host[2].udpApp[3]	0.00556816
WiFiAdHoc.host[3].udpApp[3]	0.00705925
WiFiAdHoc.host[4].udpApp[3]	0.00755433
WiFiAdHoc.host[5].udpApp[3]	0.00596934
WiFiAdHoc.host[6].udpApp[3]	0.00700227
WiFiAdHoc.host[7].udpApp[3]	0.00676361
WiFiAdHoc.host[8].udpApp[3]	0.0077658
WiFiAdHoc.host[9].udpApp[3]	0.00707545
WiFiAdHoc.host[10].udpApp[3]	0.0074632
WiFiAdHoc.host[11].udpApp[3]	0.00458473
WiFiAdHoc.host[12].udpApp[3]	0.00671477
WiFiAdHoc.host[13].udpApp[3]	0.00883162
WiFiAdHoc.host[14].udpApp[3]	0.00661929
WiFiAdHoc.host[15].udpApp[3]	0.0075226
WiFiAdHoc.host[16].udpApp[3]	0.00587176
WiFiAdHoc.host[17].udpApp[3]	0.00622462
WiFiAdHoc.host[18].udpApp[3]	0.00682237
WiFiAdHoc.host[19].udpApp[3]	0.00751947
WiFiAdHoc.host[20].udpApp[3]	0.00897785
WiFiAdHoc.host[21].udpApp[3]	0.00533998
WiFiAdHoc.host[22].udpApp[3]	0.00627347
WiFiAdHoc.host[23].udpApp[3]	0.00689534
WiFiAdHoc.host[24].udpApp[3]	0.00685712
WiFiAdHoc.host[25].udpApp[3]	0.00739287
WiFiAdHoc.host[26].udpApp[3]	0.00709083
WiFiAdHoc.host[27].udpApp[3]	0.00714998
WiFiAdHoc.host[28].udpApp[3]	0.00585788
WiFiAdHoc.host[29].udpApp[3]	0.00608547
WiFiAdHoc.host[30].udpApp[3]	0.00657412
WiFiAdHoc.host[31].udpApp[3]	0.00448027
WiFiAdHoc.host[32].udpApp[3]	0.00712494
WiFiAdHoc.host[33].udpApp[3]	0.00700204
WiFiAdHoc.host[34].udpApp[3]	0.00655502
WiFiAdHoc.host[35].udpApp[3]	0.00881701
WiFiAdHoc.host[36].udpApp[3]	0.00784737
WiFiAdHoc.host[37].udpApp[3]	0.00862755
WiFiAdHoc.host[38].udpApp[3]	0.00929546
WiFiAdHoc.host[39].udpApp[3]	0.00554256
WiFiAdHoc.host[40].udpApp[3]	0.00672376
WiFiAdHoc.host[41].udpApp[3]	0.00802749
WiFiAdHoc.host[42].udpApp[3]	0.00844443
WiFiAdHoc.host[43].udpApp[3]	0.00578594
WiFiAdHoc.host[44].udpApp[3]	0.00710656
WiFiAdHoc.host[45].udpApp[3]	0.00654165
WiFiAdHoc.host[46].udpApp[3]	0.00642385
WiFiAdHoc.host[47].udpApp[3]	0.00777275
WiFiAdHoc.host[48].udpApp[3]	0.00722706
WiFiAdHoc.host[49].udpApp[3]	0.00740619

## Sheet: 0s-eDisordenMean-0.7
Module
WiFiAdHoc.host[0].udpApp[3]	0.0119608
WiFiAdHoc.host[1].udpApp[3]	0.00882706
WiFiAdHoc.host[2].udpApp[3]	0.0103393
WiFiAdHoc.host[3].udpApp[3]	0.0135752
WiFiAdHoc.host[4].udpApp[3]	0.00772774
WiFiAdHoc.host[5].udpApp[3]	0.0115271
WiFiAdHoc.host[6].udpApp[3]	0.00906901
WiFiAdHoc.host[7].udpApp[3]	0.00959845
WiFiAdHoc.host[8].udpApp[3]	0.00977066
WiFiAdHoc.host[9].udpApp[3]	0.00818274
WiFiAdHoc.host[10].udpApp[3]	0.012695
WiFiAdHoc.host[11].udpApp[3]	0.00952441
WiFiAdHoc.host[12].udpApp[3]	0.0108574
WiFiAdHoc.host[13].udpApp[3]	0.00774693
WiFiAdHoc.host[14].udpApp[3]	0.00758763
WiFiAdHoc.host[15].udpApp[3]	0.00849201
WiFiAdHoc.host[16].udpApp[3]	0.0106664
WiFiAdHoc.host[17].udpApp[3]	0.00982035
WiFiAdHoc.host[18].udpApp[3]	0.012978
WiFiAdHoc.host[19].udpApp[3]	0.00747495
WiFiAdHoc.host[20].udpApp[3]	0.00686626
WiFiAdHoc.host[21].udpApp[3]	0.0109342
WiFiAdHoc.host[22].udpApp[3]	0.0192666
WiFiAdHoc.host[23].udpApp[3]	0.00661686
WiFiAdHoc.host[24].udpApp[3]	0.00738399
WiFiAdHoc.host[25].udpApp[3]	0.0091829
WiFiAdHoc.host[26].udpApp[3]	0.00689806
WiFiAdHoc.host[27].udpApp[3]	0.00686312
WiFiAdHoc.host[28].udpApp[3]	0.00915839
WiFiAdHoc.host[29].udpApp[3]	0.00707906
WiFiAdHoc.host[30].udpApp[3]	0.00995596
WiFiAdHoc.host[31].udpApp[3]	0.0109429
WiFiAdHoc.host[32].udpApp[3]	0.00851393
WiFiAdHoc.host[33].udpApp[3]	0.00608371
WiFiAdHoc.host[34].udpApp[3]	0.00827241
WiFiAdHoc.host[35].udpApp[3]	0.00861538
WiFiAdHoc.host[36].udpApp[3]	0.00877171
WiFiAdHoc.host[37].udpApp[3]	0.00864475
WiFiAdHoc.host[38].udpApp[3]	0.00789849
WiFiAdHoc.host[39].udpApp[3]	0.0091363
WiFiAdHoc.host[40].udpApp[3]	0.0080434
WiFiAdHoc.host[41].udpApp[3]	0.0101183
WiFiAdHoc.host[42].udpApp[3]	0.00813034
WiFiAdHoc.host[43].udpApp[3]	0.009627
WiFiAdHoc.host[44].udpApp[3]	0.00858054
WiFiAdHoc.host[45].udpApp[3]	0.00955194
WiFiAdHoc.host[46].udpApp[3]	0.0105217
WiFiAdHoc.host[47].udpApp[3]	0.00828082
WiFiAdHoc.host[48].udpApp[3]	0.0097916
WiFiAdHoc.host[49].udpApp[3]	0.00900927
WiFiAdHoc.host[0].udpApp[3]	0.00853378
WiFiAdHoc.host[1].udpApp[3]	0.0083289
WiFiAdHoc.host[2].udpApp[3]	0.0115944
WiFiAdHoc.host[3].udpApp[3]	0.00834413
WiFiAdHoc.host[4].udpApp[3]	0.00812825
WiFiAdHoc.host[5].udpApp[3]	0.0103775
WiFiAdHoc.host[6].udpApp[3]	0.00965332
WiFiAdHoc.host[7].udpApp[3]	0.0113254
WiFiAdHoc.host[8].udpApp[3]	0.00830695
WiFiAdHoc.host[9].udpApp[3]	0.0129238
WiFiAdHoc.host[10].udpApp[3]	0.0106854
WiFiAdHoc.host[11].udpApp[3]	0.00822519
WiFiAdHoc.host[12].udpApp[3]	0.00876886
WiFiAdHoc.host[13].udpApp[3]	0.0112342
WiFiAdHoc.host[14].udpApp[3]	0.00989033
WiFiAdHoc.host[15].udpApp[3]	0.00844852
WiFiAdHoc.host[16].udpApp[3]	0.0108225
WiFiAdHoc.host[17].udpApp[3]	0.00987006
WiFiAdHoc.host[18].udpApp[3]	0.0101541
WiFiAdHoc.host[19].udpApp[3]	0.0113416
WiFiAdHoc.host[20].udpApp[3]	0.00925609
WiFiAdHoc.host[21].udpApp[3]	0.00909348
WiFiAdHoc.host[22].udpApp[3]	0.00981261
WiFiAdHoc.host[23].udpApp[3]	0.0089247
WiFiAdHoc.host[24].udpApp[3]	0.00712254
WiFiAdHoc.host[25].udpApp[3]	0.00826751
WiFiAdHoc.host[26].udpApp[3]	0.00999095
WiFiAdHoc.host[27].udpApp[3]	0.0111979
WiFiAdHoc.host[28].udpApp[3]	0.00701839
WiFiAdHoc.host[29].udpApp[3]	0.0085438
WiFiAdHoc.host[30].udpApp[3]	0.0125683
WiFiAdHoc.host[31].udpApp[3]	0.00889077
WiFiAdHoc.host[32].udpApp[3]	0.00945366
WiFiAdHoc.host[33].udpApp[3]	0.00783864
WiFiAdHoc.host[34].udpApp[3]	0.0107309
WiFiAdHoc.host[35].udpApp[3]	0.012539
WiFiAdHoc.host[36].udpApp[3]	0.0147809
WiFiAdHoc.host[37].udpApp[3]	0.0128434
WiFiAdHoc.host[38].udpApp[3]	0.0100664
WiFiAdHoc.host[39].udpApp[3]	0.00854528
WiFiAdHoc.host[40].udpApp[3]	0.0112808
WiFiAdHoc.host[41].udpApp[3]	0.00995079
WiFiAdHoc.host[42].udpApp[3]	0.00899864
WiFiAdHoc.host[43].udpApp[3]	0.0122076
WiFiAdHoc.host[44].udpApp[3]	0.00949428
WiFiAdHoc.host[45].udpApp[3]	0.0116273
WiFiAdHoc.host[46].udpApp[3]	0.0114572
WiFiAdHoc.host[47].udpApp[3]	0.00713056
WiFiAdHoc.host[48].udpApp[3]	0.00924255
WiFiAdHoc.host[49].udpApp[3]	0.00815712
WiFiAdHoc.host[0].udpApp[3]	0.00751677
WiFiAdHoc.host[1].udpApp[3]	0.00638325
WiFiAdHoc.host[2].udpApp[3]	0.0103369
WiFiAdHoc.host[3].udpApp[3]	0.00676795
WiFiAdHoc.host[4].udpApp[3]	0.00900819
WiFiAdHoc.host[5].udpApp[3]	0.0105777
WiFiAdHoc.host[6].udpApp[3]	0.00690021
WiFiAdHoc.host[7].udpApp[3]	0.0100023
WiFiAdHoc.host[8].udpApp[3]	0.0101887
WiFiAdHoc.host[9].udpApp[3]	0.00971498
WiFiAdHoc.host[10].udpApp[3]	0.00767572
WiFiAdHoc.host[11].udpApp[3]	0.00847037
WiFiAdHoc.host[12].udpApp[3]	0.00799853
WiFiAdHoc.host[13].udpApp[3]	0.00706942
WiFiAdHoc.host[14].udpApp[3]	0.0103186
WiFiAdHoc.host[15].udpApp[3]	0.00873262
WiFiAdHoc.host[16].udpApp[3]	0.00840332
WiFiAdHoc.host[17].udpApp[3]	0.00833083
WiFiAdHoc.host[18].udpApp[3]	0.00799352
WiFiAdHoc.host[19].udpApp[3]	0.00923514
WiFiAdHoc.host[20].udpApp[3]	0.00916077
WiFiAdHoc.host[21].udpApp[3]	0.0101927
WiFiAdHoc.host[22].udpApp[3]	0.00779495
WiFiAdHoc.host[23].udpApp[3]	0.00867553
WiFiAdHoc.host[24].udpApp[3]	0.00604058
WiFiAdHoc.host[25].udpApp[3]	0.00607792
WiFiAdHoc.host[26].udpApp[3]	0.00760138
WiFiAdHoc.host[27].udpApp[3]	0.00676374
WiFiAdHoc.host[28].udpApp[3]	0.00949275
WiFiAdHoc.host[29].udpApp[3]	0.00783812
WiFiAdHoc.host[30].udpApp[3]	0.0109285
WiFiAdHoc.host[31].udpApp[3]	0.0096387
WiFiAdHoc.host[32].udpApp[3]	0.00732207
WiFiAdHoc.host[33].udpApp[3]	0.00721689
WiFiAdHoc.host[34].udpApp[3]	0.00799599
WiFiAdHoc.host[35].udpApp[3]	0.0107443
WiFiAdHoc.host[36].udpApp[3]	0.0142196
WiFiAdHoc.host[37].udpApp[3]	0.00897357
WiFiAdHoc.host[38].udpApp[3]	0.00650084
WiFiAdHoc.host[39].udpApp[3]	0.0069636
WiFiAdHoc.host[40].udpApp[3]	0.0104146
WiFiAdHoc.host[41].udpApp[3]	0.0123817
WiFiAdHoc.host[42].udpApp[3]	0.0112215
WiFiAdHoc.host[43].udpApp[3]	0.00800402
WiFiAdHoc.host[44].udpApp[3]	0.00801892
WiFiAdHoc.host[45].udpApp[3]	0.00998493
WiFiAdHoc.host[46].udpApp[3]	0.00616025
WiFiAdHoc.host[47].udpApp[3]	0.00841197
WiFiAdHoc.host[48].udpApp[3]	0.00642328
WiFiAdHoc.host[49].udpApp[3]	0.00887912
WiFiAdHoc.host[0].udpApp[3]	0.0100609
WiFiAdHoc.host[1].udpApp[3]	0.0100334
WiFiAdHoc.host[2].udpApp[3]	0.00795256
WiFiAdHoc.host[3].udpApp[3]	0.00770278
WiFiAdHoc.host[4].udpApp[3]	0.00912342
WiFiAdHoc.host[5].udpApp[3]	0.0111911
WiFiAdHoc.host[6].udpApp[3]	0.0086557
WiFiAdHoc.host[7].udpApp[3]	0.00829694
WiFiAdHoc.host[8].udpApp[3]	0.00808682
WiFiAdHoc.host[9].udpApp[3]	0.00878669
WiFiAdHoc.host[10].udpApp[3]	0.0107547
WiFiAdHoc.host[11].udpApp[3]	0.00839084
WiFiAdHoc.host[12].udpApp[3]	0.0111955
WiFiAdHoc.host[13].udpApp[3]	0.0069145
WiFiAdHoc.host[14].udpApp[3]	0.0102506
WiFiAdHoc.host[15].udpApp[3]	0.00864213
WiFiAdHoc.host[16].udpApp[3]	0.0113208
WiFiAdHoc.host[17].udpApp[3]	0.0142411
WiFiAdHoc.host[18].udpApp[3]	0.0126486
WiFiAdHoc.host[19].udpApp[3]	0.00793503
WiFiAdHoc.host[20].udpApp[3]	0.00931206
WiFiAdHoc.host[21].udpApp[3]	0.00816239
WiFiAdHoc.host[22].udpApp[3]	0.00882766
WiFiAdHoc.host[23].udpApp[3]	0.00897475
WiFiAdHoc.host[24].udpApp[3]	0.00902201
WiFiAdHoc.host[25].udpApp[3]	0.00955025
WiFiAdHoc.host[26].udpApp[3]	0.00823015
WiFiAdHoc.host[27].udpApp[3]	0.00787612
WiFiAdHoc.host[28].udpApp[3]	0.00760117
WiFiAdHoc.host[29].udpApp[3]	0.00863888
WiFiAdHoc.host[30].udpApp[3]	0.0152044
WiFiAdHoc.host[31].udpApp[3]	0.0119516
WiFiAdHoc.host[32].udpApp[3]	0.00648803
WiFiAdHoc.host[33].udpApp[3]	0.0099485
WiFiAdHoc.host[34].udpApp[3]	0.0124931
WiFiAdHoc.host[35].udpApp[3]	0.00933922
WiFiAdHoc.host[36].udpApp[3]	0.00813399
WiFiAdHoc.host[37].udpApp[3]	0.00729781
WiFiAdHoc.host[38].udpApp[3]	0.0100261
WiFiAdHoc.host[39].udpApp[3]	0.0079593
WiFiAdHoc.host[40].udpApp[3]	0.0079811
WiFiAdHoc.host[41].udpApp[3]	0.00806153
WiFiAdHoc.host[42].udpApp[3]	0.00780816
WiFiAdHoc.host[43].udpApp[3]	0.00941457
WiFiAdHoc.host[44].udpApp[3]	0.0131827
WiFiAdHoc.host[45].udpApp[3]	0.00925031
WiFiAdHoc.host[46].udpApp[3]	0.00828921
WiFiAdHoc.host[47].udpApp[3]	0.00735907
WiFiAdHoc.host[48].udpApp[3]	0.00840241
WiFiAdHoc.host[49].udpApp[3]	0.00997931

## Sheet: 0s-eDisordenMean-3
Module
WiFiAdHoc.host[0].udpApp[3]	0.0246361
WiFiAdHoc.host[1].udpApp[3]	0.0400064
WiFiAdHoc.host[2].udpApp[3]	0.0306908
WiFiAdHoc.host[3].udpApp[3]	0.0281135
WiFiAdHoc.host[4].udpApp[3]	0.0402514
WiFiAdHoc.host[5].udpApp[3]	0.0295687
WiFiAdHoc.host[6].udpApp[3]	0.0365358
WiFiAdHoc.host[7].udpApp[3]	0.0276447
WiFiAdHoc.host[8].udpApp[3]	0.0344987
WiFiAdHoc.host[9].udpApp[3]	0.0375711
WiFiAdHoc.host[10].udpApp[3]	0.0289995
WiFiAdHoc.host[11].udpApp[3]	0.0266404
WiFiAdHoc.host[12].udpApp[3]	0.0290558
WiFiAdHoc.host[13].udpApp[3]	0.0373862
WiFiAdHoc.host[14].udpApp[3]	0.0307956
WiFiAdHoc.host[15].udpApp[3]	0.0374
WiFiAdHoc.host[16].udpApp[3]	0.0323504
WiFiAdHoc.host[17].udpApp[3]	0.0261288
WiFiAdHoc.host[18].udpApp[3]	0.0290125
WiFiAdHoc.host[19].udpApp[3]	0.0284733
WiFiAdHoc.host[20].udpApp[3]	0.0279852
WiFiAdHoc.host[21].udpApp[3]	0.0381439
WiFiAdHoc.host[22].udpApp[3]	0.0329145
WiFiAdHoc.host[23].udpApp[3]	0.0274289
WiFiAdHoc.host[24].udpApp[3]	0.0276623
WiFiAdHoc.host[25].udpApp[3]	0.0343687
WiFiAdHoc.host[26].udpApp[3]	0.0318999
WiFiAdHoc.host[27].udpApp[3]	0.0315646
WiFiAdHoc.host[28].udpApp[3]	0.0367942
WiFiAdHoc.host[29].udpApp[3]	0.0254333
WiFiAdHoc.host[30].udpApp[3]	0.0311916
WiFiAdHoc.host[31].udpApp[3]	0.0305387
WiFiAdHoc.host[32].udpApp[3]	0.0346237
WiFiAdHoc.host[33].udpApp[3]	0.0232783
WiFiAdHoc.host[34].udpApp[3]	0.0280033
WiFiAdHoc.host[35].udpApp[3]	0.0313171
WiFiAdHoc.host[36].udpApp[3]	0.0257935
WiFiAdHoc.host[37].udpApp[3]	0.0305073
WiFiAdHoc.host[38].udpApp[3]	0.0319774
WiFiAdHoc.host[39].udpApp[3]	0.0364547
WiFiAdHoc.host[40].udpApp[3]	0.0245831
WiFiAdHoc.host[41].udpApp[3]	0.035591
WiFiAdHoc.host[42].udpApp[3]	0.0301534
WiFiAdHoc.host[43].udpApp[3]	0.0300567
WiFiAdHoc.host[44].udpApp[3]	0.0285876
WiFiAdHoc.host[45].udpApp[3]	0.0232399
WiFiAdHoc.host[46].udpApp[3]	0.0271621
WiFiAdHoc.host[47].udpApp[3]	0.048858
WiFiAdHoc.host[48].udpApp[3]	0.0300382
WiFiAdHoc.host[49].udpApp[3]	0.0286896
WiFiAdHoc.host[0].udpApp[3]	0.0340346
WiFiAdHoc.host[1].udpApp[3]	0.0271168
WiFiAdHoc.host[2].udpApp[3]	0.0309706
WiFiAdHoc.host[3].udpApp[3]	0.0339749
WiFiAdHoc.host[4].udpApp[3]	0.0282731
WiFiAdHoc.host[5].udpApp[3]	0.0314837
WiFiAdHoc.host[6].udpApp[3]	0.0335022
WiFiAdHoc.host[7].udpApp[3]	0.0353566
WiFiAdHoc.host[8].udpApp[3]	0.0360855
WiFiAdHoc.host[9].udpApp[3]	0.0325086
WiFiAdHoc.host[10].udpApp[3]	0.0395515
WiFiAdHoc.host[11].udpApp[3]	0.0384503
WiFiAdHoc.host[12].udpApp[3]	0.0356335
WiFiAdHoc.host[13].udpApp[3]	0.0293986
WiFiAdHoc.host[14].udpApp[3]	0.037936
WiFiAdHoc.host[15].udpApp[3]	0.0395458
WiFiAdHoc.host[16].udpApp[3]	0.0312676
WiFiAdHoc.host[17].udpApp[3]	0.0350072
WiFiAdHoc.host[18].udpApp[3]	0.025931
WiFiAdHoc.host[19].udpApp[3]	0.0272382
WiFiAdHoc.host[20].udpApp[3]	0.030416
WiFiAdHoc.host[21].udpApp[3]	0.0277641
WiFiAdHoc.host[22].udpApp[3]	0.0345476
WiFiAdHoc.host[23].udpApp[3]	0.0322586
WiFiAdHoc.host[24].udpApp[3]	0.0341626
WiFiAdHoc.host[25].udpApp[3]	0.0274761
WiFiAdHoc.host[26].udpApp[3]	0.0336251
WiFiAdHoc.host[27].udpApp[3]	0.0325941
WiFiAdHoc.host[28].udpApp[3]	0.0285473
WiFiAdHoc.host[29].udpApp[3]	0.0334253
WiFiAdHoc.host[30].udpApp[3]	0.0322923
WiFiAdHoc.host[31].udpApp[3]	0.0288622
WiFiAdHoc.host[32].udpApp[3]	0.0346459
WiFiAdHoc.host[33].udpApp[3]	0.0352352
WiFiAdHoc.host[34].udpApp[3]	0.0360336
WiFiAdHoc.host[35].udpApp[3]	0.0318118
WiFiAdHoc.host[36].udpApp[3]	0.0329347
WiFiAdHoc.host[37].udpApp[3]	0.035852
WiFiAdHoc.host[38].udpApp[3]	0.0277616
WiFiAdHoc.host[39].udpApp[3]	0.0321186
WiFiAdHoc.host[40].udpApp[3]	0.0300126
WiFiAdHoc.host[41].udpApp[3]	0.0294047
WiFiAdHoc.host[42].udpApp[3]	0.0298332
WiFiAdHoc.host[43].udpApp[3]	0.0359677
WiFiAdHoc.host[44].udpApp[3]	0.0349024
WiFiAdHoc.host[45].udpApp[3]	0.0317382
WiFiAdHoc.host[46].udpApp[3]	0.036427
WiFiAdHoc.host[47].udpApp[3]	0.0336998
WiFiAdHoc.host[48].udpApp[3]	0.0321626
WiFiAdHoc.host[49].udpApp[3]	0.0397397
WiFiAdHoc.host[0].udpApp[3]	0.0394923
WiFiAdHoc.host[1].udpApp[3]	0.0329614
WiFiAdHoc.host[2].udpApp[3]	0.0389266
WiFiAdHoc.host[3].udpApp[3]	0.0334508
WiFiAdHoc.host[4].udpApp[3]	0.035396
WiFiAdHoc.host[5].udpApp[3]	0.0300156
WiFiAdHoc.host[6].udpApp[3]	0.0288824
WiFiAdHoc.host[7].udpApp[3]	0.0367002
WiFiAdHoc.host[8].udpApp[3]	0.0321018
WiFiAdHoc.host[9].udpApp[3]	0.0317462
WiFiAdHoc.host[10].udpApp[3]	0.0352804
WiFiAdHoc.host[11].udpApp[3]	0.0333329
WiFiAdHoc.host[12].udpApp[3]	0.0331509
WiFiAdHoc.host[13].udpApp[3]	0.032335
WiFiAdHoc.host[14].udpApp[3]	0.0285268
WiFiAdHoc.host[15].udpApp[3]	0.032355
WiFiAdHoc.host[16].udpApp[3]	0.0361075
WiFiAdHoc.host[17].udpApp[3]	0.0284885
WiFiAdHoc.host[18].udpApp[3]	0.0308017
WiFiAdHoc.host[19].udpApp[3]	0.040599
WiFiAdHoc.host[20].udpApp[3]	0.0320708
WiFiAdHoc.host[21].udpApp[3]	0.0270365
WiFiAdHoc.host[22].udpApp[3]	0.0291362
WiFiAdHoc.host[23].udpApp[3]	0.0381263
WiFiAdHoc.host[24].udpApp[3]	0.0382902
WiFiAdHoc.host[25].udpApp[3]	0.0282573
WiFiAdHoc.host[26].udpApp[3]	0.0301894
WiFiAdHoc.host[27].udpApp[3]	0.0313639
WiFiAdHoc.host[28].udpApp[3]	0.0338727
WiFiAdHoc.host[29].udpApp[3]	0.0319642
WiFiAdHoc.host[30].udpApp[3]	0.0315761
WiFiAdHoc.host[31].udpApp[3]	0.0304109
WiFiAdHoc.host[32].udpApp[3]	0.0314791
WiFiAdHoc.host[33].udpApp[3]	0.0348435
WiFiAdHoc.host[34].udpApp[3]	0.0333897
WiFiAdHoc.host[35].udpApp[3]	0.0425653
WiFiAdHoc.host[36].udpApp[3]	0.0385251
WiFiAdHoc.host[37].udpApp[3]	0.0327384
WiFiAdHoc.host[38].udpApp[3]	0.0349427
WiFiAdHoc.host[39].udpApp[3]	0.0345719
WiFiAdHoc.host[40].udpApp[3]	0.0327891
WiFiAdHoc.host[41].udpApp[3]	0.0319559
WiFiAdHoc.host[42].udpApp[3]	0.0340148
WiFiAdHoc.host[43].udpApp[3]	0.0302604
WiFiAdHoc.host[44].udpApp[3]	0.0333453
WiFiAdHoc.host[45].udpApp[3]	0.0254706
WiFiAdHoc.host[46].udpApp[3]	0.0317536
WiFiAdHoc.host[47].udpApp[3]	0.0282588
WiFiAdHoc.host[48].udpApp[3]	0.0341144
WiFiAdHoc.host[49].udpApp[3]	0.0333518
WiFiAdHoc.host[0].udpApp[3]	0.0248004
WiFiAdHoc.host[1].udpApp[3]	0.0306097
WiFiAdHoc.host[2].udpApp[3]	0.0393478
WiFiAdHoc.host[3].udpApp[3]	0.029031
WiFiAdHoc.host[4].udpApp[3]	0.0355449
WiFiAdHoc.host[5].udpApp[3]	0.0315586
WiFiAdHoc.host[6].udpApp[3]	0.0339326
WiFiAdHoc.host[7].udpApp[3]	0.0277924
WiFiAdHoc.host[8].udpApp[3]	0.0288979
WiFiAdHoc.host[9].udpApp[3]	0.0350403
WiFiAdHoc.host[10].udpApp[3]	0.0323832
WiFiAdHoc.host[11].udpApp[3]	0.03206
WiFiAdHoc.host[12].udpApp[3]	0.0358856
WiFiAdHoc.host[13].udpApp[3]	0.0302083
WiFiAdHoc.host[14].udpApp[3]	0.0329901
WiFiAdHoc.host[15].udpApp[3]	0.0496921
WiFiAdHoc.host[16].udpApp[3]	0.0257396
WiFiAdHoc.host[17].udpApp[3]	0.0370578
WiFiAdHoc.host[18].udpApp[3]	0.0287528
WiFiAdHoc.host[19].udpApp[3]	0.0293358
WiFiAdHoc.host[20].udpApp[3]	0.033959
WiFiAdHoc.host[21].udpApp[3]	0.044209
WiFiAdHoc.host[22].udpApp[3]	0.0295381
WiFiAdHoc.host[23].udpApp[3]	0.0278124
WiFiAdHoc.host[24].udpApp[3]	0.0332946
WiFiAdHoc.host[25].udpApp[3]	0.0340089
WiFiAdHoc.host[26].udpApp[3]	0.0257501
WiFiAdHoc.host[27].udpApp[3]	0.0259939
WiFiAdHoc.host[28].udpApp[3]	0.0271674
WiFiAdHoc.host[29].udpApp[3]	0.0262981
WiFiAdHoc.host[30].udpApp[3]	0.0312617
WiFiAdHoc.host[31].udpApp[3]	0.0273784
WiFiAdHoc.host[32].udpApp[3]	0.0266653
WiFiAdHoc.host[33].udpApp[3]	0.0263236
WiFiAdHoc.host[34].udpApp[3]	0.0289271
WiFiAdHoc.host[35].udpApp[3]	0.0247311
WiFiAdHoc.host[36].udpApp[3]	0.0254128
WiFiAdHoc.host[37].udpApp[3]	0.0259562
WiFiAdHoc.host[38].udpApp[3]	0.0373374
WiFiAdHoc.host[39].udpApp[3]	0.0356509
WiFiAdHoc.host[40].udpApp[3]	0.0249165
WiFiAdHoc.host[41].udpApp[3]	0.0302687
WiFiAdHoc.host[42].udpApp[3]	0.0311383
WiFiAdHoc.host[43].udpApp[3]	0.0322363
WiFiAdHoc.host[44].udpApp[3]	0.0397538
WiFiAdHoc.host[45].udpApp[3]	0.0291256
WiFiAdHoc.host[46].udpApp[3]	0.0263991
WiFiAdHoc.host[47].udpApp[3]	0.0283539
WiFiAdHoc.host[48].udpApp[3]	0.0334883
WiFiAdHoc.host[49].udpApp[3]	0.0294022

## Sheet: 0s-eDisordenMean-4
Module
WiFiAdHoc.host[0].udpApp[3]	0.0408535
WiFiAdHoc.host[1].udpApp[3]	0.0391743
WiFiAdHoc.host[2].udpApp[3]	0.0417347
WiFiAdHoc.host[3].udpApp[3]	0.0350718
WiFiAdHoc.host[4].udpApp[3]	0.0465527
WiFiAdHoc.host[5].udpApp[3]	0.039129
WiFiAdHoc.host[6].udpApp[3]	0.0419751
WiFiAdHoc.host[7].udpApp[3]	0.0440197
WiFiAdHoc.host[8].udpApp[3]	0.0389057
WiFiAdHoc.host[9].udpApp[3]	0.0367587
WiFiAdHoc.host[10].udpApp[3]	0.0354327
WiFiAdHoc.host[11].udpApp[3]	0.0408117
WiFiAdHoc.host[12].udpApp[3]	0.0378243
WiFiAdHoc.host[13].udpApp[3]	0.0427154
WiFiAdHoc.host[14].udpApp[3]	0.0452057
WiFiAdHoc.host[15].udpApp[3]	0.0393322
WiFiAdHoc.host[16].udpApp[3]	0.0591822
WiFiAdHoc.host[17].udpApp[3]	0.0380468
WiFiAdHoc.host[18].udpApp[3]	0.0426173
WiFiAdHoc.host[19].udpApp[3]	0.0409442
WiFiAdHoc.host[20].udpApp[3]	0.0372725
WiFiAdHoc.host[21].udpApp[3]	0.0450251
WiFiAdHoc.host[22].udpApp[3]	0.0361885
WiFiAdHoc.host[23].udpApp[3]	0.0442058
WiFiAdHoc.host[24].udpApp[3]	0.0412536
WiFiAdHoc.host[25].udpApp[3]	0.0397469
WiFiAdHoc.host[26].udpApp[3]	0.0405509
WiFiAdHoc.host[27].udpApp[3]	0.0406782
WiFiAdHoc.host[28].udpApp[3]	0.0434621
WiFiAdHoc.host[29].udpApp[3]	0.041663
WiFiAdHoc.host[30].udpApp[3]	0.044783
WiFiAdHoc.host[31].udpApp[3]	0.0358844
WiFiAdHoc.host[32].udpApp[3]	0.0476347
WiFiAdHoc.host[33].udpApp[3]	0.0516271
WiFiAdHoc.host[34].udpApp[3]	0.0376823
WiFiAdHoc.host[35].udpApp[3]	0.0423833
WiFiAdHoc.host[36].udpApp[3]	0.0404785
WiFiAdHoc.host[37].udpApp[3]	0.0494571
WiFiAdHoc.host[38].udpApp[3]	0.0539589
WiFiAdHoc.host[39].udpApp[3]	0.0422132
WiFiAdHoc.host[40].udpApp[3]	0.0412011
WiFiAdHoc.host[41].udpApp[3]	0.0403559
WiFiAdHoc.host[42].udpApp[3]	0.0423369
WiFiAdHoc.host[43].udpApp[3]	0.0464245
WiFiAdHoc.host[44].udpApp[3]	0.0371725
WiFiAdHoc.host[45].udpApp[3]	0.0399559
WiFiAdHoc.host[46].udpApp[3]	0.0440677
WiFiAdHoc.host[47].udpApp[3]	0.046722
WiFiAdHoc.host[48].udpApp[3]	0.0423738
WiFiAdHoc.host[49].udpApp[3]	0.0497516
WiFiAdHoc.host[0].udpApp[3]	0.0377247
WiFiAdHoc.host[1].udpApp[3]	0.0398955
WiFiAdHoc.host[2].udpApp[3]	0.039254
WiFiAdHoc.host[3].udpApp[3]	0.0428041
WiFiAdHoc.host[4].udpApp[3]	0.0435727
WiFiAdHoc.host[5].udpApp[3]	0.0356844
WiFiAdHoc.host[6].udpApp[3]	0.0536959
WiFiAdHoc.host[7].udpApp[3]	0.0515068
WiFiAdHoc.host[8].udpApp[3]	0.0445113
WiFiAdHoc.host[9].udpApp[3]	0.0427485
WiFiAdHoc.host[10].udpApp[3]	0.043324
WiFiAdHoc.host[11].udpApp[3]	0.0376473
WiFiAdHoc.host[12].udpApp[3]	0.0480999
WiFiAdHoc.host[13].udpApp[3]	0.0487163
WiFiAdHoc.host[14].udpApp[3]	0.0414757
WiFiAdHoc.host[15].udpApp[3]	0.0472149
WiFiAdHoc.host[16].udpApp[3]	0.0401033
WiFiAdHoc.host[17].udpApp[3]	0.058406
WiFiAdHoc.host[18].udpApp[3]	0.0454829
WiFiAdHoc.host[19].udpApp[3]	0.0370256
WiFiAdHoc.host[20].udpApp[3]	0.0425841
WiFiAdHoc.host[21].udpApp[3]	0.0408775
WiFiAdHoc.host[22].udpApp[3]	0.035328
WiFiAdHoc.host[23].udpApp[3]	0.0420981
WiFiAdHoc.host[24].udpApp[3]	0.0402315
WiFiAdHoc.host[25].udpApp[3]	0.0420869
WiFiAdHoc.host[26].udpApp[3]	0.0395763
WiFiAdHoc.host[27].udpApp[3]	0.0439267
WiFiAdHoc.host[28].udpApp[3]	0.0426951
WiFiAdHoc.host[29].udpApp[3]	0.034893
WiFiAdHoc.host[30].udpApp[3]	0.0467011
WiFiAdHoc.host[31].udpApp[3]	0.0381587
WiFiAdHoc.host[32].udpApp[3]	0.0370063
WiFiAdHoc.host[33].udpApp[3]	0.0397513
WiFiAdHoc.host[34].udpApp[3]	0.0426137
WiFiAdHoc.host[35].udpApp[3]	0.0432383
WiFiAdHoc.host[36].udpApp[3]	0.041837
WiFiAdHoc.host[37].udpApp[3]	0.0580297
WiFiAdHoc.host[38].udpApp[3]	0.0436406
WiFiAdHoc.host[39].udpApp[3]	0.0402992
WiFiAdHoc.host[40].udpApp[3]	0.0448684
WiFiAdHoc.host[41].udpApp[3]	0.0507692
WiFiAdHoc.host[42].udpApp[3]	0.0428322
WiFiAdHoc.host[43].udpApp[3]	0.039574
WiFiAdHoc.host[44].udpApp[3]	0.0557791
WiFiAdHoc.host[45].udpApp[3]	0.046873
WiFiAdHoc.host[46].udpApp[3]	0.0407761
WiFiAdHoc.host[47].udpApp[3]	0.038048
WiFiAdHoc.host[48].udpApp[3]	0.0411296
WiFiAdHoc.host[49].udpApp[3]	0.0396606
WiFiAdHoc.host[0].udpApp[3]	0.0507299
WiFiAdHoc.host[1].udpApp[3]	0.0412687
WiFiAdHoc.host[2].udpApp[3]	0.0484579
WiFiAdHoc.host[3].udpApp[3]	0.0477885
WiFiAdHoc.host[4].udpApp[3]	0.0446841
WiFiAdHoc.host[5].udpApp[3]	0.0435342
WiFiAdHoc.host[6].udpApp[3]	0.0553092
WiFiAdHoc.host[7].udpApp[3]	0.0498948
WiFiAdHoc.host[8].udpApp[3]	0.0588538
WiFiAdHoc.host[9].udpApp[3]	0.0442249
WiFiAdHoc.host[10].udpApp[3]	0.0440641
WiFiAdHoc.host[11].udpApp[3]	0.0415312
WiFiAdHoc.host[12].udpApp[3]	0.0414916
WiFiAdHoc.host[13].udpApp[3]	0.0412814
WiFiAdHoc.host[14].udpApp[3]	0.0491191
WiFiAdHoc.host[15].udpApp[3]	0.046423
WiFiAdHoc.host[16].udpApp[3]	0.045025
WiFiAdHoc.host[17].udpApp[3]	0.0387224
WiFiAdHoc.host[18].udpApp[3]	0.0454179
WiFiAdHoc.host[19].udpApp[3]	0.0487254
WiFiAdHoc.host[20].udpApp[3]	0.0468303
WiFiAdHoc.host[21].udpApp[3]	0.054465
WiFiAdHoc.host[22].udpApp[3]	0.0392714
WiFiAdHoc.host[23].udpApp[3]	0.0421925
WiFiAdHoc.host[24].udpApp[3]	0.0453095
WiFiAdHoc.host[25].udpApp[3]	0.0484192
WiFiAdHoc.host[26].udpApp[3]	0.0515497
WiFiAdHoc.host[27].udpApp[3]	0.0393715
WiFiAdHoc.host[28].udpApp[3]	0.0543346
WiFiAdHoc.host[29].udpApp[3]	0.0476967
WiFiAdHoc.host[30].udpApp[3]	0.0466725
WiFiAdHoc.host[31].udpApp[3]	0.0517121
WiFiAdHoc.host[32].udpApp[3]	0.0469054
WiFiAdHoc.host[33].udpApp[3]	0.043689
WiFiAdHoc.host[34].udpApp[3]	0.0419075
WiFiAdHoc.host[35].udpApp[3]	0.0450197
WiFiAdHoc.host[36].udpApp[3]	0.0375226
WiFiAdHoc.host[37].udpApp[3]	0.0424921
WiFiAdHoc.host[38].udpApp[3]	0.0464268
WiFiAdHoc.host[39].udpApp[3]	0.045037
WiFiAdHoc.host[40].udpApp[3]	0.0450336
WiFiAdHoc.host[41].udpApp[3]	0.0469609
WiFiAdHoc.host[42].udpApp[3]	0.0436805
WiFiAdHoc.host[43].udpApp[3]	0.0535559
WiFiAdHoc.host[44].udpApp[3]	0.0504191
WiFiAdHoc.host[45].udpApp[3]	0.0413819
WiFiAdHoc.host[46].udpApp[3]	0.0431918
WiFiAdHoc.host[47].udpApp[3]	0.0417328
WiFiAdHoc.host[48].udpApp[3]	0.0435141
WiFiAdHoc.host[49].udpApp[3]	0.0455893
WiFiAdHoc.host[0].udpApp[3]	0.0425339
WiFiAdHoc.host[1].udpApp[3]	0.0423448
WiFiAdHoc.host[2].udpApp[3]	0.0614325
WiFiAdHoc.host[3].udpApp[3]	0.0395493
WiFiAdHoc.host[4].udpApp[3]	0.0408286
WiFiAdHoc.host[5].udpApp[3]	0.0379715
WiFiAdHoc.host[6].udpApp[3]	0.0384648
WiFiAdHoc.host[7].udpApp[3]	0.0344111
WiFiAdHoc.host[8].udpApp[3]	0.0421913
WiFiAdHoc.host[9].udpApp[3]	0.0432207
WiFiAdHoc.host[10].udpApp[3]	0.041003
WiFiAdHoc.host[11].udpApp[3]	0.042502
WiFiAdHoc.host[12].udpApp[3]	0.0398036
WiFiAdHoc.host[13].udpApp[3]	0.0385631
WiFiAdHoc.host[14].udpApp[3]	0.0442907
WiFiAdHoc.host[15].udpApp[3]	0.0394208
WiFiAdHoc.host[16].udpApp[3]	0.0512565
WiFiAdHoc.host[17].udpApp[3]	0.0431855
WiFiAdHoc.host[18].udpApp[3]	0.0438254
WiFiAdHoc.host[19].udpApp[3]	0.0546541
WiFiAdHoc.host[20].udpApp[3]	0.0423422
WiFiAdHoc.host[21].udpApp[3]	0.0442845
WiFiAdHoc.host[22].udpApp[3]	0.0452581
WiFiAdHoc.host[23].udpApp[3]	0.0478563
WiFiAdHoc.host[24].udpApp[3]	0.0456109
WiFiAdHoc.host[25].udpApp[3]	0.0444595
WiFiAdHoc.host[26].udpApp[3]	0.0397697
WiFiAdHoc.host[27].udpApp[3]	0.0458228
WiFiAdHoc.host[28].udpApp[3]	0.0408382
WiFiAdHoc.host[29].udpApp[3]	0.0438629
WiFiAdHoc.host[30].udpApp[3]	0.0477864
WiFiAdHoc.host[31].udpApp[3]	0.0507988
WiFiAdHoc.host[32].udpApp[3]	0.044941
WiFiAdHoc.host[33].udpApp[3]	0.0464812
WiFiAdHoc.host[34].udpApp[3]	0.0369087
WiFiAdHoc.host[35].udpApp[3]	0.0450615
WiFiAdHoc.host[36].udpApp[3]	0.0436007
WiFiAdHoc.host[37].udpApp[3]	0.0454497
WiFiAdHoc.host[38].udpApp[3]	0.0448034
WiFiAdHoc.host[39].udpApp[3]	0.0382459
WiFiAdHoc.host[40].udpApp[3]	0.0420522
WiFiAdHoc.host[41].udpApp[3]	0.0450695
WiFiAdHoc.host[42].udpApp[3]	0.0508722
WiFiAdHoc.host[43].udpApp[3]	0.0339376
WiFiAdHoc.host[44].udpApp[3]	0.0394745
WiFiAdHoc.host[45].udpApp[3]	0.0393969
WiFiAdHoc.host[46].udpApp[3]	0.0439987
WiFiAdHoc.host[47].udpApp[3]	0.040079
WiFiAdHoc.host[48].udpApp[3]	0.0439435
WiFiAdHoc.host[49].udpApp[3]	0.0449732

## Sheet: 0s-eDisordenMean-5
Module
WiFiAdHoc.host[0].udpApp[3]	0.0551402
WiFiAdHoc.host[1].udpApp[3]	0.0509566
WiFiAdHoc.host[2].udpApp[3]	0.0471905
WiFiAdHoc.host[3].udpApp[3]	0.0481915
WiFiAdHoc.host[4].udpApp[3]	0.0461038
WiFiAdHoc.host[5].udpApp[3]	0.0529768
WiFiAdHoc.host[6].udpApp[3]	0.0581034
WiFiAdHoc.host[7].udpApp[3]	0.0431789
WiFiAdHoc.host[8].udpApp[3]	0.0452049
WiFiAdHoc.host[9].udpApp[3]	0.0502863
WiFiAdHoc.host[10].udpApp[3]	0.0572703
WiFiAdHoc.host[11].udpApp[3]	0.0435885
WiFiAdHoc.host[12].udpApp[3]	0.056391
WiFiAdHoc.host[13].udpApp[3]	0.0564216
WiFiAdHoc.host[14].udpApp[3]	0.0524586
WiFiAdHoc.host[15].udpApp[3]	0.0497389
WiFiAdHoc.host[16].udpApp[3]	0.0558804
WiFiAdHoc.host[17].udpApp[3]	0.0555684
WiFiAdHoc.host[18].udpApp[3]	0.0509693
WiFiAdHoc.host[19].udpApp[3]	0.0500634
WiFiAdHoc.host[20].udpApp[3]	0.0560705
WiFiAdHoc.host[21].udpApp[3]	0.0558691
WiFiAdHoc.host[22].udpApp[3]	0.0690314
WiFiAdHoc.host[23].udpApp[3]	0.0554298
WiFiAdHoc.host[24].udpApp[3]	0.060571
WiFiAdHoc.host[25].udpApp[3]	0.0616913
WiFiAdHoc.host[26].udpApp[3]	0.0508652
WiFiAdHoc.host[27].udpApp[3]	0.0559967
WiFiAdHoc.host[28].udpApp[3]	0.0563297
WiFiAdHoc.host[29].udpApp[3]	0.052608
WiFiAdHoc.host[30].udpApp[3]	0.057151
WiFiAdHoc.host[31].udpApp[3]	0.0595542
WiFiAdHoc.host[32].udpApp[3]	0.0580312
WiFiAdHoc.host[33].udpApp[3]	0.0494549
WiFiAdHoc.host[34].udpApp[3]	0.0499349
WiFiAdHoc.host[35].udpApp[3]	0.0487227
WiFiAdHoc.host[36].udpApp[3]	0.043245
WiFiAdHoc.host[37].udpApp[3]	0.0441386
WiFiAdHoc.host[38].udpApp[3]	0.049413
WiFiAdHoc.host[39].udpApp[3]	0.047828
WiFiAdHoc.host[40].udpApp[3]	0.0525706
WiFiAdHoc.host[41].udpApp[3]	0.0530151
WiFiAdHoc.host[42].udpApp[3]	0.0495918
WiFiAdHoc.host[43].udpApp[3]	0.043811
WiFiAdHoc.host[44].udpApp[3]	0.0523428
WiFiAdHoc.host[45].udpApp[3]	0.0550052
WiFiAdHoc.host[46].udpApp[3]	0.0479407
WiFiAdHoc.host[47].udpApp[3]	0.0497813
WiFiAdHoc.host[48].udpApp[3]	0.0491686
WiFiAdHoc.host[49].udpApp[3]	0.049342
WiFiAdHoc.host[0].udpApp[3]	0.046829
WiFiAdHoc.host[1].udpApp[3]	0.0448527
WiFiAdHoc.host[2].udpApp[3]	0.0511495
WiFiAdHoc.host[3].udpApp[3]	0.0464817
WiFiAdHoc.host[4].udpApp[3]	0.048291
WiFiAdHoc.host[5].udpApp[3]	0.0501943
WiFiAdHoc.host[6].udpApp[3]	0.0479609
WiFiAdHoc.host[7].udpApp[3]	0.0390389
WiFiAdHoc.host[8].udpApp[3]	0.0475156
WiFiAdHoc.host[9].udpApp[3]	0.0404027
WiFiAdHoc.host[10].udpApp[3]	0.0503134
WiFiAdHoc.host[11].udpApp[3]	0.0416378
WiFiAdHoc.host[12].udpApp[3]	0.0521065
WiFiAdHoc.host[13].udpApp[3]	0.0449903
WiFiAdHoc.host[14].udpApp[3]	0.0562517
WiFiAdHoc.host[15].udpApp[3]	0.0447429
WiFiAdHoc.host[16].udpApp[3]	0.0499085
WiFiAdHoc.host[17].udpApp[3]	0.0467273
WiFiAdHoc.host[18].udpApp[3]	0.0425255
WiFiAdHoc.host[19].udpApp[3]	0.0584574
WiFiAdHoc.host[20].udpApp[3]	0.0489091
WiFiAdHoc.host[21].udpApp[3]	0.0566832
WiFiAdHoc.host[22].udpApp[3]	0.0485853
WiFiAdHoc.host[23].udpApp[3]	0.0528284
WiFiAdHoc.host[24].udpApp[3]	0.0538008
WiFiAdHoc.host[25].udpApp[3]	0.0532872
WiFiAdHoc.host[26].udpApp[3]	0.0572453
WiFiAdHoc.host[27].udpApp[3]	0.0481679
WiFiAdHoc.host[28].udpApp[3]	0.0498408
WiFiAdHoc.host[29].udpApp[3]	0.0506598
WiFiAdHoc.host[30].udpApp[3]	0.0502194
WiFiAdHoc.host[31].udpApp[3]	0.0488752
WiFiAdHoc.host[32].udpApp[3]	0.0459915
WiFiAdHoc.host[33].udpApp[3]	0.0528241
WiFiAdHoc.host[34].udpApp[3]	0.0510729
WiFiAdHoc.host[35].udpApp[3]	0.0618202
WiFiAdHoc.host[36].udpApp[3]	0.056578
WiFiAdHoc.host[37].udpApp[3]	0.051351
WiFiAdHoc.host[38].udpApp[3]	0.0432862
WiFiAdHoc.host[39].udpApp[3]	0.0479416
WiFiAdHoc.host[40].udpApp[3]	0.048228
WiFiAdHoc.host[41].udpApp[3]	0.0546413
WiFiAdHoc.host[42].udpApp[3]	0.0452988
WiFiAdHoc.host[43].udpApp[3]	0.0349991
WiFiAdHoc.host[44].udpApp[3]	0.0566466
WiFiAdHoc.host[45].udpApp[3]	0.0512749
WiFiAdHoc.host[46].udpApp[3]	0.0432477
WiFiAdHoc.host[47].udpApp[3]	0.0528492
WiFiAdHoc.host[48].udpApp[3]	0.0492041
WiFiAdHoc.host[49].udpApp[3]	0.0601135
WiFiAdHoc.host[0].udpApp[3]	0.0493138
WiFiAdHoc.host[1].udpApp[3]	0.0486654
WiFiAdHoc.host[2].udpApp[3]	0.0537232
WiFiAdHoc.host[3].udpApp[3]	0.0499778
WiFiAdHoc.host[4].udpApp[3]	0.0519423
WiFiAdHoc.host[5].udpApp[3]	0.0481186
WiFiAdHoc.host[6].udpApp[3]	0.0521609
WiFiAdHoc.host[7].udpApp[3]	0.065612
WiFiAdHoc.host[8].udpApp[3]	0.0552651
WiFiAdHoc.host[9].udpApp[3]	0.0558213
WiFiAdHoc.host[10].udpApp[3]	0.0450939
WiFiAdHoc.host[11].udpApp[3]	0.0567687
WiFiAdHoc.host[12].udpApp[3]	0.0474685
WiFiAdHoc.host[13].udpApp[3]	0.0515752
WiFiAdHoc.host[14].udpApp[3]	0.0537978
WiFiAdHoc.host[15].udpApp[3]	0.0515357
WiFiAdHoc.host[16].udpApp[3]	0.0663808
WiFiAdHoc.host[17].udpApp[3]	0.055544
WiFiAdHoc.host[18].udpApp[3]	0.0565083
WiFiAdHoc.host[19].udpApp[3]	0.0513203
WiFiAdHoc.host[20].udpApp[3]	0.0474132
WiFiAdHoc.host[21].udpApp[3]	0.058154
WiFiAdHoc.host[22].udpApp[3]	0.04736
WiFiAdHoc.host[23].udpApp[3]	0.0504578
WiFiAdHoc.host[24].udpApp[3]	0.0613857
WiFiAdHoc.host[25].udpApp[3]	0.054021
WiFiAdHoc.host[26].udpApp[3]	0.0545965
WiFiAdHoc.host[27].udpApp[3]	0.0545735
WiFiAdHoc.host[28].udpApp[3]	0.0609157
WiFiAdHoc.host[29].udpApp[3]	0.0628028
WiFiAdHoc.host[30].udpApp[3]	0.0576075
WiFiAdHoc.host[31].udpApp[3]	0.061613
WiFiAdHoc.host[32].udpApp[3]	0.0557047
WiFiAdHoc.host[33].udpApp[3]	0.0586284
WiFiAdHoc.host[34].udpApp[3]	0.0481928
WiFiAdHoc.host[35].udpApp[3]	0.0550607
WiFiAdHoc.host[36].udpApp[3]	0.0589516
WiFiAdHoc.host[37].udpApp[3]	0.0541696
WiFiAdHoc.host[38].udpApp[3]	0.0613584
WiFiAdHoc.host[39].udpApp[3]	0.0552273
WiFiAdHoc.host[40].udpApp[3]	0.0512746
WiFiAdHoc.host[41].udpApp[3]	0.0547437
WiFiAdHoc.host[42].udpApp[3]	0.0483838
WiFiAdHoc.host[43].udpApp[3]	0.0525372
WiFiAdHoc.host[44].udpApp[3]	0.049221
WiFiAdHoc.host[45].udpApp[3]	0.0485151
WiFiAdHoc.host[46].udpApp[3]	0.0536699
WiFiAdHoc.host[47].udpApp[3]	0.0485704
WiFiAdHoc.host[48].udpApp[3]	0.0497522
WiFiAdHoc.host[49].udpApp[3]	0.0527094
WiFiAdHoc.host[0].udpApp[3]	0.0466724
WiFiAdHoc.host[1].udpApp[3]	0.0527815
WiFiAdHoc.host[2].udpApp[3]	0.0540792
WiFiAdHoc.host[3].udpApp[3]	0.0466383
WiFiAdHoc.host[4].udpApp[3]	0.0495675
WiFiAdHoc.host[5].udpApp[3]	0.0487412
WiFiAdHoc.host[6].udpApp[3]	0.056006
WiFiAdHoc.host[7].udpApp[3]	0.0470834
WiFiAdHoc.host[8].udpApp[3]	0.0585427
WiFiAdHoc.host[9].udpApp[3]	0.0463688
WiFiAdHoc.host[10].udpApp[3]	0.0463859
WiFiAdHoc.host[11].udpApp[3]	0.0556242
WiFiAdHoc.host[12].udpApp[3]	0.0555395
WiFiAdHoc.host[13].udpApp[3]	0.0495016
WiFiAdHoc.host[14].udpApp[3]	0.0526072
WiFiAdHoc.host[15].udpApp[3]	0.0554042
WiFiAdHoc.host[16].udpApp[3]	0.0458004
WiFiAdHoc.host[17].udpApp[3]	0.051386
WiFiAdHoc.host[18].udpApp[3]	0.0559378
WiFiAdHoc.host[19].udpApp[3]	0.050168
WiFiAdHoc.host[20].udpApp[3]	0.0472913
WiFiAdHoc.host[21].udpApp[3]	0.0521373
WiFiAdHoc.host[22].udpApp[3]	0.0497645
WiFiAdHoc.host[23].udpApp[3]	0.0437356
WiFiAdHoc.host[24].udpApp[3]	0.0487582
WiFiAdHoc.host[25].udpApp[3]	0.0469415
WiFiAdHoc.host[26].udpApp[3]	0.0519089
WiFiAdHoc.host[27].udpApp[3]	0.0493047
WiFiAdHoc.host[28].udpApp[3]	0.0484202
WiFiAdHoc.host[29].udpApp[3]	0.0507925
WiFiAdHoc.host[30].udpApp[3]	0.0469749
WiFiAdHoc.host[31].udpApp[3]	0.0471987
WiFiAdHoc.host[32].udpApp[3]	0.0481367
WiFiAdHoc.host[33].udpApp[3]	0.0469989
WiFiAdHoc.host[34].udpApp[3]	0.0505368
WiFiAdHoc.host[35].udpApp[3]	0.0485977
WiFiAdHoc.host[36].udpApp[3]	0.0501323
WiFiAdHoc.host[37].udpApp[3]	0.0439718
WiFiAdHoc.host[38].udpApp[3]	0.0560332
WiFiAdHoc.host[39].udpApp[3]	0.0540518
WiFiAdHoc.host[40].udpApp[3]	0.0510309
WiFiAdHoc.host[41].udpApp[3]	0.0510911
WiFiAdHoc.host[42].udpApp[3]	0.0498685
WiFiAdHoc.host[43].udpApp[3]	0.050528
WiFiAdHoc.host[44].udpApp[3]	0.0449187
WiFiAdHoc.host[45].udpApp[3]	0.0447603
WiFiAdHoc.host[46].udpApp[3]	0.0628013
WiFiAdHoc.host[47].udpApp[3]	0.0559454
WiFiAdHoc.host[48].udpApp[3]	0.0466568
WiFiAdHoc.host[49].udpApp[3]	0.0490371

## Sheet: 0s-eDisordenMean-6
Module
WiFiAdHoc.host[0].udpApp[3]	0.0583788
WiFiAdHoc.host[1].udpApp[3]	0.0592091
WiFiAdHoc.host[2].udpApp[3]	0.0536387
WiFiAdHoc.host[3].udpApp[3]	0.0592636
WiFiAdHoc.host[4].udpApp[3]	0.0638802
WiFiAdHoc.host[5].udpApp[3]	0.0640735
WiFiAdHoc.host[6].udpApp[3]	0.0548801
WiFiAdHoc.host[7].udpApp[3]	0.0646984
WiFiAdHoc.host[8].udpApp[3]	0.0557506
WiFiAdHoc.host[9].udpApp[3]	0.0623702
WiFiAdHoc.host[10].udpApp[3]	0.0588884
WiFiAdHoc.host[11].udpApp[3]	0.0708546
WiFiAdHoc.host[12].udpApp[3]	0.0536061
WiFiAdHoc.host[13].udpApp[3]	0.0543789
WiFiAdHoc.host[14].udpApp[3]	0.0559632
WiFiAdHoc.host[15].udpApp[3]	0.0571021
WiFiAdHoc.host[16].udpApp[3]	0.0556435
WiFiAdHoc.host[17].udpApp[3]	0.0591515
WiFiAdHoc.host[18].udpApp[3]	0.0633673
WiFiAdHoc.host[19].udpApp[3]	0.0624539
WiFiAdHoc.host[20].udpApp[3]	0.0575698
WiFiAdHoc.host[21].udpApp[3]	0.0611624
WiFiAdHoc.host[22].udpApp[3]	0.0643958
WiFiAdHoc.host[23].udpApp[3]	0.0574491
WiFiAdHoc.host[24].udpApp[3]	0.0580824
WiFiAdHoc.host[25].udpApp[3]	0.0618214
WiFiAdHoc.host[26].udpApp[3]	0.0634218
WiFiAdHoc.host[27].udpApp[3]	0.0620199
WiFiAdHoc.host[28].udpApp[3]	0.0535101
WiFiAdHoc.host[29].udpApp[3]	0.0666221
WiFiAdHoc.host[30].udpApp[3]	0.0591991
WiFiAdHoc.host[31].udpApp[3]	0.0537489
WiFiAdHoc.host[32].udpApp[3]	0.0522262
WiFiAdHoc.host[33].udpApp[3]	0.0565912
WiFiAdHoc.host[34].udpApp[3]	0.0613664
WiFiAdHoc.host[35].udpApp[3]	0.0640478
WiFiAdHoc.host[36].udpApp[3]	0.0612418
WiFiAdHoc.host[37].udpApp[3]	0.0569307
WiFiAdHoc.host[38].udpApp[3]	0.0555317
WiFiAdHoc.host[39].udpApp[3]	0.0614486
WiFiAdHoc.host[40].udpApp[3]	0.0613539
WiFiAdHoc.host[41].udpApp[3]	0.0595434
WiFiAdHoc.host[42].udpApp[3]	0.0507816
WiFiAdHoc.host[43].udpApp[3]	0.0580483
WiFiAdHoc.host[44].udpApp[3]	0.05885
WiFiAdHoc.host[45].udpApp[3]	0.0635966
WiFiAdHoc.host[46].udpApp[3]	0.0652262
WiFiAdHoc.host[47].udpApp[3]	0.0733392
WiFiAdHoc.host[48].udpApp[3]	0.0648693
WiFiAdHoc.host[49].udpApp[3]	0.0738128
WiFiAdHoc.host[0].udpApp[3]	0.0591992
WiFiAdHoc.host[1].udpApp[3]	0.0649077
WiFiAdHoc.host[2].udpApp[3]	0.068699
WiFiAdHoc.host[3].udpApp[3]	0.0632757
WiFiAdHoc.host[4].udpApp[3]	0.0597232
WiFiAdHoc.host[5].udpApp[3]	0.0570558
WiFiAdHoc.host[6].udpApp[3]	0.0601412
WiFiAdHoc.host[7].udpApp[3]	0.0576122
WiFiAdHoc.host[8].udpApp[3]	0.058889
WiFiAdHoc.host[9].udpApp[3]	0.0765322
WiFiAdHoc.host[10].udpApp[3]	0.0578715
WiFiAdHoc.host[11].udpApp[3]	0.0569267
WiFiAdHoc.host[12].udpApp[3]	0.067812
WiFiAdHoc.host[13].udpApp[3]	0.060105
WiFiAdHoc.host[14].udpApp[3]	0.0519798
WiFiAdHoc.host[15].udpApp[3]	0.0626744
WiFiAdHoc.host[16].udpApp[3]	0.0579753
WiFiAdHoc.host[17].udpApp[3]	0.0565378
WiFiAdHoc.host[18].udpApp[3]	0.071144
WiFiAdHoc.host[19].udpApp[3]	0.0792453
WiFiAdHoc.host[20].udpApp[3]	0.0585559
WiFiAdHoc.host[21].udpApp[3]	0.0622586
WiFiAdHoc.host[22].udpApp[3]	0.053005
WiFiAdHoc.host[23].udpApp[3]	0.0645208
WiFiAdHoc.host[24].udpApp[3]	0.0533328
WiFiAdHoc.host[25].udpApp[3]	0.0556138
WiFiAdHoc.host[26].udpApp[3]	0.0659437
WiFiAdHoc.host[27].udpApp[3]	0.0626354
WiFiAdHoc.host[28].udpApp[3]	0.0639716
WiFiAdHoc.host[29].udpApp[3]	0.0599627
WiFiAdHoc.host[30].udpApp[3]	0.059561
WiFiAdHoc.host[31].udpApp[3]	0.0668348
WiFiAdHoc.host[32].udpApp[3]	0.0636896
WiFiAdHoc.host[33].udpApp[3]	0.0602875
WiFiAdHoc.host[34].udpApp[3]	0.0672805
WiFiAdHoc.host[35].udpApp[3]	0.0578817
WiFiAdHoc.host[36].udpApp[3]	0.0588994
WiFiAdHoc.host[37].udpApp[3]	0.0597782
WiFiAdHoc.host[38].udpApp[3]	0.0584935
WiFiAdHoc.host[39].udpApp[3]	0.0619653
WiFiAdHoc.host[40].udpApp[3]	0.0532295
WiFiAdHoc.host[41].udpApp[3]	0.0557007
WiFiAdHoc.host[42].udpApp[3]	0.0594356
WiFiAdHoc.host[43].udpApp[3]	0.06164
WiFiAdHoc.host[44].udpApp[3]	0.0571743
WiFiAdHoc.host[45].udpApp[3]	0.0549252
WiFiAdHoc.host[46].udpApp[3]	0.0583761
WiFiAdHoc.host[47].udpApp[3]	0.0643405
WiFiAdHoc.host[48].udpApp[3]	0.0609917
WiFiAdHoc.host[49].udpApp[3]	0.055528
WiFiAdHoc.host[0].udpApp[3]	0.0650932
WiFiAdHoc.host[1].udpApp[3]	0.0580115
WiFiAdHoc.host[2].udpApp[3]	0.0596469
WiFiAdHoc.host[3].udpApp[3]	0.0537305
WiFiAdHoc.host[4].udpApp[3]	0.0508632
WiFiAdHoc.host[5].udpApp[3]	0.0584733
WiFiAdHoc.host[6].udpApp[3]	0.0665393
WiFiAdHoc.host[7].udpApp[3]	0.0626385
WiFiAdHoc.host[8].udpApp[3]	0.0565092
WiFiAdHoc.host[9].udpApp[3]	0.0604497
WiFiAdHoc.host[10].udpApp[3]	0.0604092
WiFiAdHoc.host[11].udpApp[3]	0.0629313
WiFiAdHoc.host[12].udpApp[3]	0.0580414
WiFiAdHoc.host[13].udpApp[3]	0.0596641
WiFiAdHoc.host[14].udpApp[3]	0.0594917
WiFiAdHoc.host[15].udpApp[3]	0.0603969
WiFiAdHoc.host[16].udpApp[3]	0.0577275
WiFiAdHoc.host[17].udpApp[3]	0.0563731
WiFiAdHoc.host[18].udpApp[3]	0.0654909
WiFiAdHoc.host[19].udpApp[3]	0.0649217
WiFiAdHoc.host[20].udpApp[3]	0.0569846
WiFiAdHoc.host[21].udpApp[3]	0.0633223
WiFiAdHoc.host[22].udpApp[3]	0.0653967
WiFiAdHoc.host[23].udpApp[3]	0.0601969
WiFiAdHoc.host[24].udpApp[3]	0.064938
WiFiAdHoc.host[25].udpApp[3]	0.0633626
WiFiAdHoc.host[26].udpApp[3]	0.0569908
WiFiAdHoc.host[27].udpApp[3]	0.0616244
WiFiAdHoc.host[28].udpApp[3]	0.067189
WiFiAdHoc.host[29].udpApp[3]	0.0567539
WiFiAdHoc.host[30].udpApp[3]	0.06217
WiFiAdHoc.host[31].udpApp[3]	0.0583356
WiFiAdHoc.host[32].udpApp[3]	0.0652619
WiFiAdHoc.host[33].udpApp[3]	0.0552886
WiFiAdHoc.host[34].udpApp[3]	0.0678223
WiFiAdHoc.host[35].udpApp[3]	0.0617644
WiFiAdHoc.host[36].udpApp[3]	0.0629575
WiFiAdHoc.host[37].udpApp[3]	0.0697919
WiFiAdHoc.host[38].udpApp[3]	0.055058
WiFiAdHoc.host[39].udpApp[3]	0.0606018
WiFiAdHoc.host[40].udpApp[3]	0.0530055
WiFiAdHoc.host[41].udpApp[3]	0.0581887
WiFiAdHoc.host[42].udpApp[3]	0.0683255
WiFiAdHoc.host[43].udpApp[3]	0.0626018
WiFiAdHoc.host[44].udpApp[3]	0.0554955
WiFiAdHoc.host[45].udpApp[3]	0.0639344
WiFiAdHoc.host[46].udpApp[3]	0.0639006
WiFiAdHoc.host[47].udpApp[3]	0.0595383
WiFiAdHoc.host[48].udpApp[3]	0.0612862
WiFiAdHoc.host[49].udpApp[3]	0.0584708
WiFiAdHoc.host[0].udpApp[3]	0.0585258
WiFiAdHoc.host[1].udpApp[3]	0.0609573
WiFiAdHoc.host[2].udpApp[3]	0.0691732
WiFiAdHoc.host[3].udpApp[3]	0.0622341
WiFiAdHoc.host[4].udpApp[3]	0.0682712
WiFiAdHoc.host[5].udpApp[3]	0.0613335
WiFiAdHoc.host[6].udpApp[3]	0.0585006
WiFiAdHoc.host[7].udpApp[3]	0.0601354
WiFiAdHoc.host[8].udpApp[3]	0.0586399
WiFiAdHoc.host[9].udpApp[3]	0.0615169
WiFiAdHoc.host[10].udpApp[3]	0.0525998
WiFiAdHoc.host[11].udpApp[3]	0.0585859
WiFiAdHoc.host[12].udpApp[3]	0.0589151
WiFiAdHoc.host[13].udpApp[3]	0.061977
WiFiAdHoc.host[14].udpApp[3]	0.0558748
WiFiAdHoc.host[15].udpApp[3]	0.0590261
WiFiAdHoc.host[16].udpApp[3]	0.0557309
WiFiAdHoc.host[17].udpApp[3]	0.0595466
WiFiAdHoc.host[18].udpApp[3]	0.057245
WiFiAdHoc.host[19].udpApp[3]	0.0535546
WiFiAdHoc.host[20].udpApp[3]	0.0550178
WiFiAdHoc.host[21].udpApp[3]	0.0535402
WiFiAdHoc.host[22].udpApp[3]	0.0551859
WiFiAdHoc.host[23].udpApp[3]	0.074601
WiFiAdHoc.host[24].udpApp[3]	0.058126
WiFiAdHoc.host[25].udpApp[3]	0.056037
WiFiAdHoc.host[26].udpApp[3]	0.0589515
WiFiAdHoc.host[27].udpApp[3]	0.0591367
WiFiAdHoc.host[28].udpApp[3]	0.0623914
WiFiAdHoc.host[29].udpApp[3]	0.0590944
WiFiAdHoc.host[30].udpApp[3]	0.0586146
WiFiAdHoc.host[31].udpApp[3]	0.0631829
WiFiAdHoc.host[32].udpApp[3]	0.0636685
WiFiAdHoc.host[33].udpApp[3]	0.0581642
WiFiAdHoc.host[34].udpApp[3]	0.0612956
WiFiAdHoc.host[35].udpApp[3]	0.0548673
WiFiAdHoc.host[36].udpApp[3]	0.0555807
WiFiAdHoc.host[37].udpApp[3]	0.0798447
WiFiAdHoc.host[38].udpApp[3]	0.0687845
WiFiAdHoc.host[39].udpApp[3]	0.063449
WiFiAdHoc.host[40].udpApp[3]	0.0561593
WiFiAdHoc.host[41].udpApp[3]	0.0670516
WiFiAdHoc.host[42].udpApp[3]	0.0525851
WiFiAdHoc.host[43].udpApp[3]	0.0611005
WiFiAdHoc.host[44].udpApp[3]	0.0637019
WiFiAdHoc.host[45].udpApp[3]	0.0631138
WiFiAdHoc.host[46].udpApp[3]	0.0587417
WiFiAdHoc.host[47].udpApp[3]	0.0578552
WiFiAdHoc.host[48].udpApp[3]	0.0536195
WiFiAdHoc.host[49].udpApp[3]	0.0532175

## Sheet: 0s-eDisordenMean-7
Module
WiFiAdHoc.host[0].udpApp[3]	0.0799809
WiFiAdHoc.host[1].udpApp[3]	0.0664374
WiFiAdHoc.host[2].udpApp[3]	0.071088
WiFiAdHoc.host[3].udpApp[3]	0.0719666
WiFiAdHoc.host[4].udpApp[3]	0.0624974
WiFiAdHoc.host[5].udpApp[3]	0.0667431
WiFiAdHoc.host[6].udpApp[3]	0.0733661
WiFiAdHoc.host[7].udpApp[3]	0.0702386
WiFiAdHoc.host[8].udpApp[3]	0.0676964
WiFiAdHoc.host[9].udpApp[3]	0.0710251
WiFiAdHoc.host[10].udpApp[3]	0.0644356
WiFiAdHoc.host[11].udpApp[3]	0.0762944
WiFiAdHoc.host[12].udpApp[3]	0.0754391
WiFiAdHoc.host[13].udpApp[3]	0.0722378
WiFiAdHoc.host[14].udpApp[3]	0.063896
WiFiAdHoc.host[15].udpApp[3]	0.0666205
WiFiAdHoc.host[16].udpApp[3]	0.0659061
WiFiAdHoc.host[17].udpApp[3]	0.0661698
WiFiAdHoc.host[18].udpApp[3]	0.0622039
WiFiAdHoc.host[19].udpApp[3]	0.0715664
WiFiAdHoc.host[20].udpApp[3]	0.0719034
WiFiAdHoc.host[21].udpApp[3]	0.069483
WiFiAdHoc.host[22].udpApp[3]	0.0788202
WiFiAdHoc.host[23].udpApp[3]	0.0716098
WiFiAdHoc.host[24].udpApp[3]	0.0686528
WiFiAdHoc.host[25].udpApp[3]	0.0711264
WiFiAdHoc.host[26].udpApp[3]	0.0643922
WiFiAdHoc.host[27].udpApp[3]	0.0590166
WiFiAdHoc.host[28].udpApp[3]	0.066227
WiFiAdHoc.host[29].udpApp[3]	0.0731824
WiFiAdHoc.host[30].udpApp[3]	0.0731572
WiFiAdHoc.host[31].udpApp[3]	0.064105
WiFiAdHoc.host[32].udpApp[3]	0.0611441
WiFiAdHoc.host[33].udpApp[3]	0.0680633
WiFiAdHoc.host[34].udpApp[3]	0.06963
WiFiAdHoc.host[35].udpApp[3]	0.0784186
WiFiAdHoc.host[36].udpApp[3]	0.0701806
WiFiAdHoc.host[37].udpApp[3]	0.0679713
WiFiAdHoc.host[38].udpApp[3]	0.0746263
WiFiAdHoc.host[39].udpApp[3]	0.0716089
WiFiAdHoc.host[40].udpApp[3]	0.0620874
WiFiAdHoc.host[41].udpApp[3]	0.0675954
WiFiAdHoc.host[42].udpApp[3]	0.0877784
WiFiAdHoc.host[43].udpApp[3]	0.0678943
WiFiAdHoc.host[44].udpApp[3]	0.0766151
WiFiAdHoc.host[45].udpApp[3]	0.0682709
WiFiAdHoc.host[46].udpApp[3]	0.0746703
WiFiAdHoc.host[47].udpApp[3]	0.0703286
WiFiAdHoc.host[48].udpApp[3]	0.0638681
WiFiAdHoc.host[49].udpApp[3]	0.0725103
WiFiAdHoc.host[0].udpApp[3]	0.0706382
WiFiAdHoc.host[1].udpApp[3]	0.062101
WiFiAdHoc.host[2].udpApp[3]	0.0650424
WiFiAdHoc.host[3].udpApp[3]	0.0682394
WiFiAdHoc.host[4].udpApp[3]	0.0739
WiFiAdHoc.host[5].udpApp[3]	0.0689447
WiFiAdHoc.host[6].udpApp[3]	0.0658647
WiFiAdHoc.host[7].udpApp[3]	0.0661121
WiFiAdHoc.host[8].udpApp[3]	0.0798476
WiFiAdHoc.host[9].udpApp[3]	0.0713982
WiFiAdHoc.host[10].udpApp[3]	0.0673685
WiFiAdHoc.host[11].udpApp[3]	0.0696945
WiFiAdHoc.host[12].udpApp[3]	0.0719926
WiFiAdHoc.host[13].udpApp[3]	0.0698993
WiFiAdHoc.host[14].udpApp[3]	0.0729587
WiFiAdHoc.host[15].udpApp[3]	0.0707916
WiFiAdHoc.host[16].udpApp[3]	0.073213
WiFiAdHoc.host[17].udpApp[3]	0.0750394
WiFiAdHoc.host[18].udpApp[3]	0.0694158
WiFiAdHoc.host[19].udpApp[3]	0.0736832
WiFiAdHoc.host[20].udpApp[3]	0.0730844
WiFiAdHoc.host[21].udpApp[3]	0.0665264
WiFiAdHoc.host[22].udpApp[3]	0.0788042
WiFiAdHoc.host[23].udpApp[3]	0.0725813
WiFiAdHoc.host[24].udpApp[3]	0.0594769
WiFiAdHoc.host[25].udpApp[3]	0.0661771
WiFiAdHoc.host[26].udpApp[3]	0.0672183
WiFiAdHoc.host[27].udpApp[3]	0.0685025
WiFiAdHoc.host[28].udpApp[3]	0.0679188
WiFiAdHoc.host[29].udpApp[3]	0.0849237
WiFiAdHoc.host[30].udpApp[3]	0.0653788
WiFiAdHoc.host[31].udpApp[3]	0.0771299
WiFiAdHoc.host[32].udpApp[3]	0.067201
WiFiAdHoc.host[33].udpApp[3]	0.0666243
WiFiAdHoc.host[34].udpApp[3]	0.0722323
WiFiAdHoc.host[35].udpApp[3]	0.0669384
WiFiAdHoc.host[36].udpApp[3]	0.0718595
WiFiAdHoc.host[37].udpApp[3]	0.0706919
WiFiAdHoc.host[38].udpApp[3]	0.0707655
WiFiAdHoc.host[39].udpApp[3]	0.0679716
WiFiAdHoc.host[40].udpApp[3]	0.0725024
WiFiAdHoc.host[41].udpApp[3]	0.071193
WiFiAdHoc.host[42].udpApp[3]	0.0692557
WiFiAdHoc.host[43].udpApp[3]	0.0669534
WiFiAdHoc.host[44].udpApp[3]	0.0689886
WiFiAdHoc.host[45].udpApp[3]	0.0722464
WiFiAdHoc.host[46].udpApp[3]	0.0622509
WiFiAdHoc.host[47].udpApp[3]	0.0664144
WiFiAdHoc.host[48].udpApp[3]	0.0658706
WiFiAdHoc.host[49].udpApp[3]	0.0720643
WiFiAdHoc.host[0].udpApp[3]	0.0565504
WiFiAdHoc.host[1].udpApp[3]	0.0680071
WiFiAdHoc.host[2].udpApp[3]	0.0679704
WiFiAdHoc.host[3].udpApp[3]	0.0739646
WiFiAdHoc.host[4].udpApp[3]	0.0692391
WiFiAdHoc.host[5].udpApp[3]	0.0681808
WiFiAdHoc.host[6].udpApp[3]	0.0632625
WiFiAdHoc.host[7].udpApp[3]	0.0628902
WiFiAdHoc.host[8].udpApp[3]	0.0771822
WiFiAdHoc.host[9].udpApp[3]	0.064888
WiFiAdHoc.host[10].udpApp[3]	0.0750626
WiFiAdHoc.host[11].udpApp[3]	0.0663921
WiFiAdHoc.host[12].udpApp[3]	0.0648368
WiFiAdHoc.host[13].udpApp[3]	0.0659192
WiFiAdHoc.host[14].udpApp[3]	0.0701593
WiFiAdHoc.host[15].udpApp[3]	0.0736081
WiFiAdHoc.host[16].udpApp[3]	0.0700697
WiFiAdHoc.host[17].udpApp[3]	0.0685201
WiFiAdHoc.host[18].udpApp[3]	0.0688117
WiFiAdHoc.host[19].udpApp[3]	0.0698571
WiFiAdHoc.host[20].udpApp[3]	0.0758259
WiFiAdHoc.host[21].udpApp[3]	0.0690167
WiFiAdHoc.host[22].udpApp[3]	0.0773424
WiFiAdHoc.host[23].udpApp[3]	0.0727477
WiFiAdHoc.host[24].udpApp[3]	0.0795816
WiFiAdHoc.host[25].udpApp[3]	0.0831306
WiFiAdHoc.host[26].udpApp[3]	0.0664681
WiFiAdHoc.host[27].udpApp[3]	0.0657204
WiFiAdHoc.host[28].udpApp[3]	0.0648854
WiFiAdHoc.host[29].udpApp[3]	0.0693278
WiFiAdHoc.host[30].udpApp[3]	0.0759593
WiFiAdHoc.host[31].udpApp[3]	0.0653331
WiFiAdHoc.host[32].udpApp[3]	0.0619016
WiFiAdHoc.host[33].udpApp[3]	0.065313
WiFiAdHoc.host[34].udpApp[3]	0.06782
WiFiAdHoc.host[35].udpApp[3]	0.0708753
WiFiAdHoc.host[36].udpApp[3]	0.065232
WiFiAdHoc.host[37].udpApp[3]	0.0689112
WiFiAdHoc.host[38].udpApp[3]	0.0737172
WiFiAdHoc.host[39].udpApp[3]	0.0775089
WiFiAdHoc.host[40].udpApp[3]	0.077114
WiFiAdHoc.host[41].udpApp[3]	0.0722628
WiFiAdHoc.host[42].udpApp[3]	0.0705707
WiFiAdHoc.host[43].udpApp[3]	0.0683921
WiFiAdHoc.host[44].udpApp[3]	0.0669139
WiFiAdHoc.host[45].udpApp[3]	0.0644512
WiFiAdHoc.host[46].udpApp[3]	0.071474
WiFiAdHoc.host[47].udpApp[3]	0.0757198
WiFiAdHoc.host[48].udpApp[3]	0.0650387
WiFiAdHoc.host[49].udpApp[3]	0.0762687
WiFiAdHoc.host[0].udpApp[3]	0.0795068
WiFiAdHoc.host[1].udpApp[3]	0.064307
WiFiAdHoc.host[2].udpApp[3]	0.07334
WiFiAdHoc.host[3].udpApp[3]	0.0736471
WiFiAdHoc.host[4].udpApp[3]	0.0780151
WiFiAdHoc.host[5].udpApp[3]	0.0703341
WiFiAdHoc.host[6].udpApp[3]	0.0663101
WiFiAdHoc.host[7].udpApp[3]	0.0837382
WiFiAdHoc.host[8].udpApp[3]	0.072101
WiFiAdHoc.host[9].udpApp[3]	0.0661976
WiFiAdHoc.host[10].udpApp[3]	0.0814226
WiFiAdHoc.host[11].udpApp[3]	0.0678773
WiFiAdHoc.host[12].udpApp[3]	0.0766842
WiFiAdHoc.host[13].udpApp[3]	0.077383
WiFiAdHoc.host[14].udpApp[3]	0.059214
WiFiAdHoc.host[15].udpApp[3]	0.0751175
WiFiAdHoc.host[16].udpApp[3]	0.0610962
WiFiAdHoc.host[17].udpApp[3]	0.0696579
WiFiAdHoc.host[18].udpApp[3]	0.0692977
WiFiAdHoc.host[19].udpApp[3]	0.0688504
WiFiAdHoc.host[20].udpApp[3]	0.0744377
WiFiAdHoc.host[21].udpApp[3]	0.0742648
WiFiAdHoc.host[22].udpApp[3]	0.0680209
WiFiAdHoc.host[23].udpApp[3]	0.0714133
WiFiAdHoc.host[24].udpApp[3]	0.0823313
WiFiAdHoc.host[25].udpApp[3]	0.0779356
WiFiAdHoc.host[26].udpApp[3]	0.0707861
WiFiAdHoc.host[27].udpApp[3]	0.0664862
WiFiAdHoc.host[28].udpApp[3]	0.068272
WiFiAdHoc.host[29].udpApp[3]	0.07801
WiFiAdHoc.host[30].udpApp[3]	0.070006
WiFiAdHoc.host[31].udpApp[3]	0.0744534
WiFiAdHoc.host[32].udpApp[3]	0.0762504
WiFiAdHoc.host[33].udpApp[3]	0.0655775
WiFiAdHoc.host[34].udpApp[3]	0.0660676
WiFiAdHoc.host[35].udpApp[3]	0.0654948
WiFiAdHoc.host[36].udpApp[3]	0.0761594
WiFiAdHoc.host[37].udpApp[3]	0.0651258
WiFiAdHoc.host[38].udpApp[3]	0.0722023
WiFiAdHoc.host[39].udpApp[3]	0.067237
WiFiAdHoc.host[40].udpApp[3]	0.0699635
WiFiAdHoc.host[41].udpApp[3]	0.0669749
WiFiAdHoc.host[42].udpApp[3]	0.0709056
WiFiAdHoc.host[43].udpApp[3]	0.0610589
WiFiAdHoc.host[44].udpApp[3]	0.0732566
WiFiAdHoc.host[45].udpApp[3]	0.0660951
WiFiAdHoc.host[46].udpApp[3]	0.0763836
WiFiAdHoc.host[47].udpApp[3]	0.0587355
WiFiAdHoc.host[48].udpApp[3]	0.0702324
WiFiAdHoc.host[49].udpApp[3]	0.0695929

[truncated: 272 more sheets: 0s-eDisordenMean-8, 0s-eDisordenMean-9, 0s-eDisordenMean-10, 0s-eDisordenMean-12, 0s-eDisordenMean-14, 0s-eDisordenMean-16, 0s-eDisordenMean-18, 0s-eDisordenMean-20, 0s-eDisordenMean-22, 0s-eDisordenMean-24, 0s-eDisordenMean-26, 0s-eDisordenMean-28, 1s-eDisordenMean-0.2, 1s-eDisordenMean-0.5, 1s-eDisordenMean-0.7, 1s-eDisordenMean-2, 1s-eDisordenMean-3, 1s-eDisordenMean-4, 1s-eDisordenMean-5, 1s-eDisordenMean-6 …]
